# Supplementary material for: LITESEC-T3SS - Light-controlled protein delivery into eukaryotic cells with high spatial and temporal resolution
Source: Nat Commun. 2020 May 13;11:2381. doi: 10.1038/s41467-020-16169-w (PMC7221075; doi:10.1038/s41467-020-16169-w)
Supplement: Supplementary file 4 — Source Data [file 41467_2020_16169_MOESM4_ESM.xlsx]

## Sheet: Fig 2C
x value	intensity values																																									cell 1	cell 2	cell 3	cell 4	cell 5		average	st.dev.
before																															AVERAGE	NORMALIZED		before act.	after, 0 min	after, 1 min	after, 2 min		membrane, after/before			1.361	1.47292	1.3222	1.23915	1.23595
0	13.333	11.333	8.5	12.833	10.333	9	7.5	7.5	9.5	12	10.833	13	10.833	7.5	6.667	6.167	7	8.333	9.5	8.5	10.167	10.333	7.833	8.833	7.5	7.333	9.5	12.333	12.667	11.5	9.60547	0.0115305		0.0115305	0.0186835	0.0221655	0.0197843		cytosol, after/before			0.688425	0.781887	0.756102	0.783911	0.752246
0.0648	13.929	10.625	9.35	12.467	10.2	9.938	7.833	6.546	10.471	11.321	10.217	8.754	9.279	5.604	5.875	6.3	9.371	9.517	10.792	8.896	9.121	11.746	8.646	7.883	8.962	10.267	10.329	12.804	12.087	11.154	9.67613	0.0116154		0.0116154	0.0186014	0.0225156	0.0214607		relocalization factor			1.97698	1.8838	1.7487	1.58073	1.64302		1.76664	0.164417
0.1296	14.511	11.9	14.211	14.722	13	15.033	11.811	8.867	12.922	15.456	12.656	8.967	9.378	6.1	9.778	10.2	11.822	11.867	10.756	14.411	12.067	14.956	11.478	11.156	14.011	13.378	13.911	14.389	12.567	14.889	12.3723	0.0148519		0.0148519	0.0227141	0.0264994	0.0266385
0.1944	17.821	13.337	26.575	22.95	20.767	26.142	20.5	14.608	19.858	26.829	22.883	14.042	10.567	9.429	19.354	19.083	12.975	16.246	12.067	32.521	25.329	20.362	21.487	21.579	30.038	24.629	23.629	22.442	18.138	24.396	20.3528	0.0244318		0.0244318	0.0395571	0.0408127	0.0410366
0.2592	29.267	24.467	59.767	47.9	41.867	45.333	34.533	31.867	54.033	52.7	40.2	25.667	20.133	18.867	38.2	39.067	24.6	29.6	26.733	79.667	67.2	46.733	60.133	47	79	66.833	54.433	52.4	33.067	62.767	44.4678	0.0533798		0.0533798	0.102461	0.0931181	0.0838957
0.324	56.965	57.729	167.472	113.125	83.736	86.882	81.431	79.5	155.042	119.556	89.965	62.104	56.792	39.903	90.979	93.771	74.66	82.854	70.514	210.306	166.556	129.708	129.111	105.354	201.056	194.312	130.118	115.229	92.431	242.597	112.659	0.135237		0.135237	0.303786	0.252176	0.194932
0.3888	136.067	129.3	456.9	235.267	209.5	209.367	203.233	202.367	433.767	262.8	236.433	190.833	170.633	119.3	268.867	244.7	230.3	211.3	195.4	503.6	366.6	322.8	251.4	318.4	413.6	458.5	339.933	276.367	305.067	720.567	287.439	0.345046		0.345046	0.783918	0.616954	0.432699
0.4536	380.975	415.229	829.796	625.342	560.888	496.942	462.85	483.25	834.9	483.921	497.642	538.954	467.858	306.538	674.517	589.5	495.237	545.917	490.058	1106.41	668.175	654.417	647.542	689.588	705.342	721.933	685.979	525.029	676.287	1216.44	615.915	0.739354		0.739354	1.48931	1.14819	0.84342
0.5184	690.033	890.778	1208.87	1124.58	866.2	892.711	907.711	806.389	1327.88	893.833	789.233	979.989	1007.98	631.211	1223.18	1034.69	868.567	920.556	1019.46	1564.22	1271.7	1169.88	1009.61	909.1	1115.21	1144.99	1134.94	855.422	1002.11	1461.77	1024.09	1.22934		1.22934	1.94297	1.54117	1.29823
0.5832	931.388	1206.95	1329.46	1232.89	1106.9	1297.43	1352.49	1261.9	1685.23	1449.26	1071.56	1295.4	1344.83	983.55	1650.88	1344.98	1217.28	1209.16	1407.66	1553.53	1781.08	1522.59	1310.58	1262.82	1555.61	1521.58	1646.33	1289.66	1212.4	1501.16	1351.22	1.62202		1.62202	1.93568	1.72384	1.55821
0.648	1268.67	1452.5	1292.33	1330.67	1447.5	1450.33	1407.83	1571.83	1684	1640	1378	1653.83	1533.83	1249.67	1962.33	1680.5	1410.5	1784.83	1636.17	1692.83	1782.33	1611.5	1509.33	1597.67	1636.67	1536.33	1852.67	1408.17	1371.17	1585.83	1547.33	1.85744		1.85744	1.74629	1.7405	1.68967
0.7128	1393.53	1577.5	1393.11	1339.75	1639.15	1564.76	1319.86	1523.58	1716.78	1767.77	1657.72	1719.77	1651.96	1507.14	2168.18	1884.65	1502.19	1896.83	1535.21	1944.79	1888.36	1694.51	1806.4	1645.41	1575.46	1414.18	1644.44	1403.59	1583.61	1584.34	1631.48	1.95846		1.95846	1.5745	1.70626	1.78418
0.7776	1401.93	1580.93	1473.7	1336.63	1603.5	1752.37	1387.97	1364.67	1792.6	1725.77	1897.27	1599.57	1743.37	1752	2020.43	1809.97	1715.77	1741.97	1557.83	1966.43	1999.93	1841.03	1995.33	1612.5	1697.7	1516	1491.37	1720.07	1782.6	1733.1	1687.14	2.02527		2.02527	1.47276	1.66612	1.87224
0.8424	1538.89	1464.9	1615.92	1509.32	1592.08	1862.93	1510.35	1227.08	1796.53	1608.72	1935.5	1546.15	1773.87	1739.55	1811.68	1714.11	2123.93	1824.31	1726.03	1698.12	1887.24	2049.4	1865.42	1584.58	1861.45	1738.22	1592.6	2100.73	1954.71	2022.5	1742.56	2.0918		2.0918	1.47122	1.64407	1.9309
0.9072	1810.93	1308.3	1920.71	1753.07	1809.11	1843.31	1633.53	1182.31	1790.27	1603.19	1890.88	1452.58	1680.93	1702.88	1751.72	1694.44	2248.27	1718.14	1865.94	1553.99	1841.17	2225.01	1758.93	1637.44	1837.83	1841.7	1715.36	2246.24	2071.5	2192.51	1786.07	2.14403		2.14403	1.51957	1.69581	1.94486
0.972	1905.31	1384.29	1837.31	1725.35	1817.08	1771.98	1673.77	1409.23	1872.9	1894.77	1845.35	1512.69	1671.44	1909.5	1832.02	1926.65	1978.83	1657.75	1904.44	1657.33	1932.5	2282.19	1938.21	1705.12	1815.58	1884.17	1875.75	2157.92	1923.08	1789.83	1816.41	2.18045		2.18045	1.54578	1.76415	1.94206
1.0368	1824.53	1471.77	1955.23	1856.53	1675.83	1656.37	1635.6	1580.63	1760.63	1901.1	1816.2	1804.43	1599.77	2142.6	2003.1	2134.67	1907.6	1697.47	2099.1	1821.97	1987.73	2172.57	1907.77	1673.2	2010.43	1714.47	1993.8	1727.33	1680.43	1536.73	1824.99	2.19074		2.19074	1.50816	1.80254	1.92612
1.1016	1680.83	1510.47	1912.64	2032.42	1525.34	1508.89	1492.85	1458.41	1395.94	1620.72	1863.28	1892.09	1595.37	2167.22	1852.3	2178.55	1715.43	1790.18	2148.67	1798.06	1998.57	1990.13	1837.47	1743.48	2001.4	1577.16	2245.03	1450.95	1754.32	1439.34	1772.58	2.12784		2.12784	1.45582	1.78797	1.90092
1.1664	1762.33	1460.77	1754.37	1913.73	1369.33	1547.3	1416.1	1279.03	1407.4	1541.63	2014.1	2153	1644.1	1872.33	1858.13	1987.57	1739.23	1775.4	1825.57	1805.7	1854.37	1711.63	2078.1	1799.43	1721.3	1810.9	2380.53	1706.23	1865.97	1448.17	1750.13	2.10088		2.10088	1.52452	1.71928	1.89123
1.2312	1538.4	1334.48	1454.56	1729.15	1510.6	1763.32	1380.82	1307.78	1797.58	1519.05	1675.72	2124.92	1757.74	1665.18	1617.97	1878.48	1804.67	1759.73	1936.42	1868.25	1517.16	1469.18	2128.28	1582.22	1538.03	1667.89	2026.15	1901.1	1951.51	1607.18	1693.78	2.03324		2.03324	1.6906	1.74052	1.84948
1.296	1403.83	1299.94	1367.5	1477.22	1581.22	1703.5	1351.06	1348.33	1832.39	1510.78	1426	1914.94	1836	1501.11	1370.78	1975.06	1838.94	1945.06	1670.22	1681.61	1294.22	1228.28	1768.94	1568	1435.17	1609.11	1689	1786.28	1780.89	1328.72	1584.14	1.90162		1.90162	1.80204	1.85208	1.83996
1.3608	1182.87	1096.99	1140.46	1258.49	1372.93	1328.46	1253.53	1264.6	1451.11	1320.56	1256.34	1941.33	1645.12	1374.15	1313.93	1668.86	1495.38	1792.05	1451.49	1324.8	1220.08	1085.92	1423.91	1408.51	1299.24	1431.47	1436.5	1632.87	1544.89	1044.99	1382.06	1.65905		1.65905	1.98813	1.90968	1.77906
1.4256	739.133	800.3	729.5	842.8	877.767	866.567	944.6	1008.07	924.167	929.167	910.667	1526.9	1219.9	1214.3	1098.67	1138.23	1013.83	1230.87	1135.63	910.7	895.7	911.8	993.533	1176.1	843.167	992.033	1121.13	1247.33	1235.57	738.7	1007.23	1.20909		1.20909	1.98421	1.7665	1.58026
1.4904	374.99	528.497	371.79	430.767	426.133	481.754	597.575	669.882	430.617	528.017	545.675	793.079	844.165	860.129	647.638	659.096	664.726	714.971	790.931	537.074	482.597	562.593	558.776	745.739	403.861	554.594	729.575	720.34	744.578	374.381	592.485	0.711227		0.711227	1.52562	1.31957	1.17506
1.5552	161.167	256.333	162.533	193.2	165.433	222.1	318.567	374.2	167.4	242.9	305.867	340.433	499.233	459.3	290.067	322.767	366.1	373.233	431.933	255.367	209.367	262.533	285	334.167	174.4	249.5	365.733	354.6	323.067	131	286.583	0.344019		0.344019	0.879008	0.768761	0.708231
1.62	58.292	98.833	70.938	75.042	56.729	77.188	148.646	177.854	70.292	97.146	163.479	144.938	218.208	206.312	109.354	139.146	149.667	160.375	159.458	96.375	83.688	105.958	135.729	130.375	67.062	105.146	141.854	157.521	114.312	43.375	118.776	0.142581		0.142581	0.3854	0.348152	0.349209
1.6848	27.444	47.356	36.667	34.211	23.056	26.889	54.967	72.711	34.067	41.767	67.089	63.1	75.322	80.822	43.244	60.422	57.633	70.2	63.9	36.278	38.122	43.489	44.767	53.167	28.367	50.456	50.078	59.411	46.389	23.267	48.4886	0.0582064		0.0582064	0.141221	0.135325	0.153422
1.7496	21.25	25.796	23.612	18.679	13.504	15.746	21.225	28.629	22.429	22.979	28.612	27.204	32.879	30.867	18.183	25.675	29.596	25.85	28.621	17.729	18.9	17.212	15.942	24.442	15.708	28.908	23.196	29.9	25.25	19.421	23.2648	0.0279274		0.0279274	0.0533666	0.0571045	0.0695151
1.8144	22.933	19.867	19.533	15.267	12.633	13.033	15.767	14.767	14.967	16.333	17.367	15.9	18.667	16.2	11.833	12.533	17.733	12.267	15.167	10.167	11.633	11.833	12.033	11.5	11.433	15.6	15.6	18.5	19.6	13.367	15.1344	0.0181676		0.0181676	0.0298306	0.0344093	0.0403816
1.8792	17.996	21.35	24.285	16.26	13.103	15.285	14.169	11.938	8.679	10.964	14.183	13.635	16.946	11.154	8.065	9.462	14.385	9.318	12.815	10.214	11.686	11.036	10.368	11.917	10.329	9.985	11.246	12.196	17.032	12.814	13.0938	0.015718		0.015718	0.0226144	0.0281095	0.028639
1.944	16.5	22	23.5	18.333	16.5	14.833	12.667	8.167	9.167	11.167	10.667	12.167	16.333	7.167	9	10.167	10	10	11	13.167	13	11	9.167	10.833	12	7.333	12	15.5	15.333	17.5	12.8723	0.0154521		0.0154521	0.0216731	0.0256511	0.0242898
after, 0 min																															AVERAGE	NORMALIZED
0	23.5	17.333	15.667	12.167	19.333	18.333	16.167	14.167	13.167	10.667	14.333	13.167	12.667	10.167	12.833	10	7.333	7.833	8.167	11.667	12.5	12.5	11.5	12	10.667	13.5	13.833	14.667	13.167	13.833	13.2278	0.0186835
0.0648	23.258	14.958	16.708	10.938	13.583	15.021	15.438	16	11.863	10.229	12.3	11.592	13.317	9.725	13.288	12.021	7.883	10.858	9.883	14.596	13.104	14.279	11.137	9.962	13.225	15.688	14.387	13.775	9.637	16.438	13.1697	0.0186014
0.1296	20.756	13.533	20.678	18.022	13.878	16.956	17.2	17.433	16.433	13.767	14.411	12.667	14.044	10.778	14.356	15.089	12.011	16.167	13.1	19.367	21.933	18.144	11.622	11.678	20.956	22.244	18.1	16	12.111	19.011	16.0815	0.0227141
0.1944	23.221	19.879	30.042	36.442	27.35	26.246	23.196	24.517	34.763	24.288	25.054	23.4	21.812	15.812	26.804	24.354	24.15	22.879	20.337	41.425	54.537	31.362	21.696	19.9	45.742	38.492	32.513	25.175	20.083	34.717	28.0063	0.0395571
0.2592	48.767	50.733	68.133	102.867	78.233	63.5	49.633	48.3	102.533	56.767	56.567	62.8	53.2	38.733	73.433	65.267	58.933	46.833	49.8	131.733	134.567	78.5	72.7	49.567	132.367	100.967	83.533	72.6	50.3	94.4	72.5422	0.102461
0.324	141.639	165.049	261.208	333.042	221.146	173.757	154.458	141.611	322.493	181.604	169.007	160.285	131.667	94.965	218.958	175.785	184.118	143.562	174.979	427.403	323.208	223.319	248.562	153.632	368.403	325.312	253.028	217.229	133.396	229.562	215.08	0.303786
0.3888	371.567	487.633	713.8	756.1	515.167	461.767	472.433	420.1	857.233	550.967	499.1	418.767	287.267	236.467	574.067	415.267	546	415.133	494	1054.83	732.833	622.667	600.633	426.633	796.933	830.367	704.933	524.867	327.233	535.567	555.011	0.783918
0.4536	741.129	808.175	930.458	1043.6	878.067	961.954	932.725	1125.28	1438.52	1095.53	1063.44	977.646	753.554	593.346	1037.41	964.375	1124.89	1067.51	992.917	1543.75	1194.71	1135.83	1148.17	1080.42	1367.75	1520.04	1380.9	1026.77	817.55	886.45	1054.43	1.48931
0.5184	1119.54	964.9	1095.32	1202.17	1185.26	1273.16	1232.64	1620.34	1464.47	1439.21	1607.16	1322.51	1376.04	1078.3	1328.21	1359.93	1439.84	1653.33	1411.7	1858.09	1545.89	1155.48	1402.09	1634.04	1416.91	1594.5	1607.78	1355.6	1425.11	1098.86	1375.61	1.94297
0.5832	1360.84	1202.39	1254.9	1319.56	1353.3	1492.14	1399.71	1532.38	1283.57	1383.99	1611.81	1338.12	1538.95	1282.56	1285.45	1350.27	1296.9	1644.63	1491.53	1690.73	1435.09	985.917	1263.02	1643.04	1141.35	1196.32	1352.91	1307.64	1568.58	1106.06	1370.45	1.93568
0.648	1524.5	1405.67	1181.33	1223.67	1256.5	1467.83	1258.33	1237	1118.67	1237.5	1327.67	1350	1436.5	1147.17	1027	1153.83	1090	1312.83	1358	1370.17	1184	982	1081.17	1541.17	1006.67	1102.83	1038.17	1279.5	1275.83	1115.5	1236.37	1.74629
0.7128	1453.73	1261.17	1054.73	987.082	1025.8	1133.42	1151.96	1062.7	1080.73	1108.36	1169.02	1429.7	1356.17	914.008	922.013	1021.77	1039.8	1152.35	1060.84	1166.29	1083.6	1178.18	1005.97	1259.66	861.974	1153.09	845.603	1219.64	1070.1	1212.84	1114.74	1.5745
0.7776	1184.37	1175.27	1001.2	806.733	906.767	907.433	1063.67	965.933	1096.23	1062.83	1191.7	1407.3	1394.67	850.467	882.2	977.167	1108.23	992.467	900.567	1114.77	1118.57	1136.4	1040.73	988.433	851.533	1061.27	881.067	1102.13	996.467	1114.7	1042.71	1.47276
0.8424	1123.8	1301.4	1061.63	824.633	844	940.188	994.792	941.562	1134.39	1085.76	1342.98	1300.52	1400.54	832.646	866.875	885.396	1090.92	942.054	1013.44	1172.21	1216.99	1096.01	1112.38	900.746	878.679	937.908	965.192	1049.25	967.6	1024.06	1041.62	1.47122
0.9072	1256.99	1392.78	1111.12	960.044	824.767	1061.93	1016.3	1064.5	1136.94	1132.97	1309.41	1263.73	1328.63	823.578	883.178	793.778	1082.6	978.833	1264.66	1165.68	1419.77	1155.89	1106.33	829.933	928.578	908.2	968.578	1041.1	952.967	1111.72	1075.85	1.51957
0.972	1246.98	1243.52	1099.08	1104.48	916.396	1042.33	1005.94	1161.17	1078.29	1113.81	1166.81	1424.96	1304.96	873.104	870.5	903.771	1103.17	1043.4	1274.92	1220.15	1609.9	1050.06	1044.35	858.646	1015.15	1076.73	988.042	954.042	977.25	1060.27	1094.41	1.54578
1.0368	1188.67	1054.63	1025.7	1217.7	1035.1	964.4	1019.97	1081.33	953.967	975.4	1091.63	1336.3	1392.3	877.1	768.333	941.233	1100.57	944.167	1133.4	1301.1	1562.23	877.567	1031.13	896.267	1085.63	1287.63	1063.67	911.233	1007.47	907.367	1067.77	1.50816
1.1016	1133.65	1013.36	972.404	1167.05	1084.52	978.669	1044.32	959.588	928.569	977.4	992.84	1139.63	1324.97	894	750.015	960.386	966.51	922.682	1085.46	1115.36	1320.83	851.154	896.319	946.45	1107.48	1359.96	1090.15	954.182	1057.22	926.31	1030.72	1.45582
1.1664	1137.23	986.9	949.467	934.667	1026.57	1112.23	1197.9	891.733	1101.7	1070.9	1279.07	1293.8	1398.3	1097.37	1024.2	1142.33	1039.97	1180.87	1084.77	1077.33	1240.4	1042.23	826.867	866.733	972.933	1072.67	1036.3	1024.87	1196.43	1073.87	1079.35	1.52452
1.2312	1287.07	1024.04	1119.53	953.629	955.721	1131.28	1127.46	1136.46	1595.04	1427.03	1768.67	1538.39	1242.54	1340.2	1233.27	1293.04	1145.22	1317.52	1137.42	1273.56	1443.68	1174.78	962.763	865.071	877.271	943.846	1040.92	1127.7	1360.62	1064.38	1196.94	1.6906
1.296	1360.39	1136.89	1285.67	1200.33	1144.11	1107	1240.67	1422.61	1656.89	1841.67	1678.22	1517.5	1248.28	1125.39	1277.28	1405.67	1317.06	1166.89	1048.11	1364.89	1392.5	1186.28	1006.67	934.5	1000.61	1290.22	1237.06	1297.94	1371.28	1012.61	1275.84	1.80204
1.3608	1346.22	1528.15	1429.57	1474.41	1571.35	1278.02	1530.41	1803.15	1722.68	2030.35	1416.5	1448.58	1471.85	1081.34	1337.71	1625.01	1843.81	1211.55	1108.94	1367.16	1472.19	1166.57	1109.46	1142.7	1233.66	1494.12	1366.98	1321.33	1343.41	950.388	1407.59	1.98813
1.4256	1092.47	1712.1	1212.7	1479.07	1487.73	1395.53	1470.73	1996.07	1680.77	1663.67	1236	1586.57	1474.2	1171.57	1287.13	1984	2384.9	1249.9	1325	1285.93	1453.73	1172.83	1133.4	1425.13	1103.47	1216.23	1224.03	1186.27	1274.37	778.867	1404.81	1.98421
1.4904	692.053	1286.88	751.374	1024.16	937.601	1108.44	1146.4	1646.98	1132.61	1159.22	1007.94	1310.76	1359.22	1150.33	1010.14	1691.4	1895.53	1173.95	1268.65	975.474	960.972	920.247	935.567	1142.55	681.151	714.626	945.976	888.936	961.374	523.436	1080.13	1.52562
1.5552	313.867	650	352.733	546.1	436.9	596.7	685.5	954.6	561.167	687.467	691.8	730.6	961.8	902.3	608.267	1000.37	1080.67	799.467	868.267	510.367	422.733	526.667	586.1	647.5	348.467	343.267	513.733	494.267	599.4	248.967	622.335	0.879008
1.62	109.771	240.875	145.875	206.625	172.104	206.104	277.812	371	235.021	272.542	365.292	324.333	453.062	531.25	292.375	443.042	501.604	350.833	366.375	180.208	158.708	227.021	307.167	349.958	158.438	136.083	187.75	217.062	302.333	95.229	272.862	0.3854
1.6848	37.733	85.178	58.222	68	63.078	68.911	90.778	132.867	69.667	86.844	114.878	134.6	173.833	232.622	100.1	152.1	180.489	106.056	121.344	55.056	58.433	88.844	123.078	156.922	60.467	66.767	65.967	84.2	125.433	37.056	99.9841	0.141221
1.7496	19.779	37.458	28.396	26.604	25.921	29.433	35.875	43.775	21.946	38.421	40.871	59.604	67.983	82.129	27.108	43.883	46.388	37.883	55.679	20.688	29.133	36.092	34.354	43.246	22.471	39.392	32.446	39.904	47.171	19.467	37.7833	0.0533666
1.8144	20.867	28.433	19.867	16.133	17.4	19.367	18.867	19.633	16.6	18.633	22.567	42.8	31.433	31.1	12.833	17.267	23.033	18.467	27.433	15.767	18.233	17.633	15.633	18.433	11.4	21.767	21.133	28.033	23	19.833	21.1199	0.0298306
1.8792	18.368	19.996	17.564	14.585	15.689	19.379	15.357	13.697	12.199	13.567	17.497	25.556	18.09	18.257	14.333	15.919	10.742	13.436	18.05	14.883	12.783	13.715	12.781	15.151	10.867	15.343	14.81	18.165	21.399	18.149	16.0109	0.0226144
1.944	17	16	20.167	13.167	14	18.333	14.833	13.667	12.667	13.833	12.833	13.5	14	18	17.167	13.833	13.5	12.167	13.667	10.833	13.5	14.167	14.167	15.167	13.333	16.5	17	17.667	24.833	20.833	15.3445	0.0216731
after, 1 min																															AVERAGE	NORMALIZED
0	15.5	16.333	17.667	21.167	17.333	16.833	14	14.333	14.333	15.167	14.667	16.5	15.5	18.667	11.333	11.333	15.167	11.167	16.333	13.333	12.667	14.5	13.333	12.833	13	14.667	17.833	16.667	13.833	15.5	15.05	0.0221655
0.0648	15.354	16.129	16.279	22.1	18.763	16.554	16.375	14.625	12.417	14.317	15.896	16.454	10.771	13.454	10.35	12.767	12.783	14.446	19.013	13.863	16.971	14.129	10.329	12	14.788	16.767	17.404	17.279	17.279	18.975	15.2877	0.0225156
0.1296	15.889	17.256	19.167	24.467	21.944	17.856	16.044	15.822	16.433	15.189	17.633	15.422	11.244	12.856	15.011	19.167	15.067	17.222	18.678	16.767	24.478	21.167	12.6	13.811	23.467	21.544	17.9	19.767	19.578	26.333	17.9926	0.0264994
0.1944	19.55	23.237	31.075	37.375	32.858	25.362	17.837	21.129	29.538	23.992	21.288	19.542	17.746	18.925	28.308	35.571	26.308	21.842	19.471	28.333	40.929	37.442	25.142	20.7	52.85	37.237	26.721	25.971	24.721	40.333	27.7111	0.0408127
0.2592	35.467	39.6	86.233	94.8	68.4	45.533	33.067	36.167	67.033	63.167	48.467	40.733	36.767	35.767	74.933	70	69	48.033	39.033	75.467	98.267	74.7	64.767	50.133	139.567	96.967	70.2	51.9	42.3	100.3	63.2256	0.0931181
0.324	88.118	88.868	252.917	256.562	158.417	86.972	112.09	91.59	189.201	183.806	130.896	95.132	108.049	71.333	185.59	154.701	202.556	145.944	112.493	205.062	254.618	182.771	164.965	164.556	373.556	293.521	208.646	150.472	114.507	308.778	171.223	0.252176
0.3888	235.133	212.233	604.1	676.667	364.133	217.767	304.733	240.533	462.333	416.733	323.1	232.1	287.7	193.067	357.267	362.433	503.5	445.9	303.2	455.167	524.167	427.4	365.333	439.367	788.467	659.133	652.833	432.533	381.967	698.033	418.901	0.616954
0.4536	589.737	507.721	1028.55	1192.47	739.2	565.404	550.483	572.967	733.242	662.817	598.787	510.6	513.246	497.267	617.4	805.479	962.154	1030.59	776.9	788.896	685.258	694.5	717.871	754.183	1202.72	1161.6	1139.73	863.217	824.638	1100.46	779.603	1.14819
0.5184	942.656	848.589	1272.31	1193.48	985.489	763.844	958.9	954.344	782.756	900.178	899.111	735.278	773.778	781.522	881.322	1200.29	1383.06	1367.67	1260.5	973.922	751.311	863.111	1019.53	1101.97	1516.12	1450.83	1313.77	1225.56	1046.64	1244.92	1046.43	1.54117
0.5832	1003.68	1163.6	1255.38	1103.99	994.458	841.846	1200.11	1032.57	857.263	1106.23	1031.75	972.417	975.846	1150.63	1152.55	1251.81	1622.88	1620.11	1361.98	1167.08	830.121	873.967	1205.8	1349.47	1443.06	1351.24	1297.84	1480.32	1081.11	1334.64	1170.46	1.72384
0.648	889.667	1215.17	1182.5	1052.17	905.333	1043.33	1073.17	979.5	942	1230.83	960	972.333	924.667	1233.33	1325.5	1202.83	1566.33	1510.83	1460.67	1359.33	974.333	923.333	1080.5	1446	1462.5	1232.5	1152.67	1508.17	1275.67	1367.83	1181.77	1.7405
0.7128	914.162	1143.57	1147.97	947.125	824.519	1150.01	1040.28	1010.65	964.503	1189.52	894.888	1055.04	873.393	1114.61	1390.77	1133.21	1354.25	1292.29	1443.82	1225.75	1091.85	1113.52	882.886	1343.87	1437.93	1241.34	1124.24	1434.63	1527.73	1447.23	1158.52	1.70626
0.7776	1070.63	1118.23	1020.37	832.2	848.067	1051.13	1083.13	980.6	972.633	1030.13	929.967	1117.9	1027.07	1090.53	1165.9	1113.43	1290.33	1356.2	1236.27	1061.67	1091.33	1100.2	835.8	1111.33	1388.53	1369.23	1297.67	1363.3	1558.33	1425.8	1131.26	1.66612
0.8424	1209.8	1132.43	933.983	861.333	923.842	964.963	1121.2	1006.05	1081.25	1039.47	1090.82	1121.92	1109.31	1101.21	961.013	1063.98	1167.81	1350.52	1048.38	1068.61	1108.17	1038.57	955.896	1074.12	1276.49	1292.51	1373.9	1349.3	1357.08	1305.01	1116.3	1.64407
0.9072	1242.29	1082.32	968.7	928.933	1030.93	1114.64	1200.07	1157.07	1256.07	1209.72	1332.97	1232.07	1070.37	1096.58	1036.87	1070.07	1045.64	1209.3	1101.8	1146.13	1130.87	1022.52	1100.02	1134.56	1243.9	1144.78	1279.32	1473.81	1241.21	1239.17	1151.42	1.69581
0.972	1237.6	1087.1	914.417	898.75	1179.52	1279.98	1170.77	1261.69	1345.35	1357.9	1312.73	1315.4	1083.46	1200.96	1220.71	1217.56	1219.92	1198.98	1238	1237.83	1000.77	1065.08	1211.04	1125.04	1353.96	1115.69	1237.92	1535.44	1238.29	1073.06	1197.83	1.76415
1.0368	1468.23	1069.93	863.733	943.4	1221.03	1300.33	1289.1	1320.13	1319.33	1468.23	1319.17	1380.37	1200.33	1353.4	1192.83	1360.1	1326.97	1224.57	1235.73	1124.7	926.833	1015.13	1182.9	1151.1	1402.33	1208.67	1238.73	1431.87	1134.43	1043.1	1223.89	1.80254
1.1016	1403.97	996.621	814.194	1052.03	1209.6	1172.16	1538	1334.8	1281.79	1300.44	1427.77	1381.4	1212.1	1166.16	1032.45	1256.74	1427.35	1169.2	1257.92	948.71	891.996	865.146	1090.67	1140.39	1419.45	1418.33	1218.72	1560.21	1303.64	1128.09	1214	1.78797
1.1664	1117.5	970.833	1044.13	1135.73	1127.6	1010.47	1362.4	1198.9	1676.1	1296.73	1358.2	1208.23	1229.57	1085.2	1088.9	1173.57	1310.33	1064.97	1178.8	970.8	840.2	766.9	1026.03	1089.47	1445.23	1342.43	1025.47	1444.37	1191.17	1240.7	1167.36	1.71928
1.2312	1074.83	1109.95	1573.01	1156.05	978.638	1108.97	1371.83	1335.47	1568.14	1317.12	1329.35	1010.63	1324.67	1174.4	1079.12	1262.36	1094.27	979.525	1099.17	1120.8	887.267	845.525	1107.06	1272.19	1339.69	1348.77	977.321	1206.74	1109.4	1291.17	1181.78	1.74052
1.296	1127.61	1119.5	1381.94	1130.17	1117.56	1382.94	1500.56	1315.72	1319.5	1439.94	1288.61	1168.89	1324.89	1201.06	1240.22	1470.06	1299.28	1230.61	1185.28	1222.56	1016	916.5	1111.11	1465.33	1117.22	1352.39	1223.61	1230.11	1398.28	1428.44	1257.53	1.85208
1.3608	1138.53	1039.71	1247.45	1154.23	1223.03	1503.27	1583.78	1274.1	1236.97	1620.25	1324.63	1294.58	1375.28	1311.67	1415.19	1581	1446.48	1390.85	1349.76	1049.39	1169.39	933.454	1040.92	1348.65	985.175	1159.48	1397.85	1531.57	1454.5	1318.14	1296.64	1.90968
1.4256	883.8	931.367	875.6	1036.9	1026	1282.2	1389.7	1349.8	1316.03	1566.23	1252.17	1329.6	1295.93	1367.43	1703.8	1435.97	1354.6	1332.37	1204.43	969.8	974.267	881.367	1106.8	1303.87	793.8	951.067	1222.37	1551.57	1238.47	1055.33	1199.42	1.7665
1.4904	589.164	598.737	452.042	632.246	678.558	817.275	979.91	1207.29	1094.23	1045.14	925.825	1096.78	1019.4	1192.34	1521.15	1185.45	1183.88	1092.04	935.583	749.719	614.222	690.854	911.458	962.74	619.235	605.079	820.235	1003.88	996.74	657.84	895.968	1.31957
1.5552	302.1	297.1	203.833	298.5	344.1	371.033	585.633	790.167	576.567	554.733	551.4	700.767	699.133	844.067	892.833	712.5	845.467	678	653.067	462.033	362.8	413.7	514.433	574.767	353.567	273	406.733	477.3	649.733	270.2	521.976	0.768761
1.62	109.979	154.688	86.354	131.875	140.542	138.333	260.958	349.979	204.292	237.188	270.583	368.812	382.042	452.958	332.292	323.854	434.375	330.438	364.292	222.833	164.583	189.688	212.667	269.604	131.646	110.396	160.479	199.104	264.458	92.375	236.389	0.348152
1.6848	42.133	73.311	43.556	51.689	60.389	63.111	92.089	123.467	72.744	88.189	113.478	144.344	154.722	181.678	108.311	132.167	157.822	136.011	152.033	80.233	70.733	68.911	80.689	95.544	51.8	48.822	66.3	71.444	91.844	38.933	91.8832	0.135325
1.7496	24.188	41.254	31.421	25.421	34.875	38.138	39.862	50.542	30.475	36.067	46.571	53.588	75.308	62.112	40.037	42.125	57.696	44.746	47.133	28.196	38.483	27.425	35.067	40.692	23.217	25.212	36.067	30.429	35.046	21.796	38.773	0.0571045
1.8144	21.9	26.767	22.633	20.567	23.367	23.9	21.6	27.067	23.1	20.333	20.6	38.2	43.933	30.333	19.9	23.733	24.233	23.867	24.267	14.433	19.533	20.067	21.733	21.767	13.633	20.867	25.633	20.933	20.367	21.633	23.3633	0.0344093
1.8792	26.085	24.622	20.792	17.729	15.422	18.758	16.311	18.682	27.419	20.315	15.003	27.897	27.282	18.91	16.718	17.533	17.432	15.082	18.043	12.597	13.278	20.693	20.729	14.985	14.418	15.546	24.244	14.188	18.575	23.288	19.0859	0.0281095
1.944	29.333	19.667	20.333	19.5	13.833	18	18.167	18	19.667	21.167	12.833	21.333	16.833	15.167	16	15	11.667	11	16.833	17	10	19.833	20.167	12	13.5	17	21.833	14	20.5	22.333	17.4166	0.0256511
after, 2 min																															AVERAGE	NORMALIZED
0	16.333	15.167	17.333	13.667	15.833	17.667	13.667	12.5	13.833	11.667	11.167	14.833	13.833	12.5	11.833	10.833	8.333	10	11.667	12	11.667	11.833	10.333	8.833	12.833	12.167	14.167	18	17.333	14.833	13.2222	0.0197843
0.0648	15.933	15.446	14.067	12.158	14.75	18.013	16.979	13.45	15.367	12.946	12.575	16.167	14.292	13.779	19.696	11.688	9.467	10.471	11.508	15.254	16.158	13.104	13.15	10.004	15.204	13.788	13.562	16.833	19.692	14.775	14.3425	0.0214607
0.1296	19.111	16.233	12.422	13.611	13.722	18.3	17.933	17.644	18.233	17.789	16.156	17.322	18.156	18.3	21.989	16.056	11.622	14.4	16.778	24.889	27.133	22.3	15.422	14.644	14.422	17.778	20.9	18.778	22.489	19.556	17.8029	0.0266385
0.1944	25.4	17.142	16.179	19.108	21.217	22.558	19.296	24.146	28.112	28.417	25.879	23.133	25.425	20.521	28.242	26.446	18.746	24.487	28.854	54.312	50.296	48.596	24.133	25.417	28.337	26.467	34.933	23.296	26.3	37.367	27.4254	0.0410366
0.2592	36.667	23.6	37.933	40.767	48	45.433	33.733	38.2	58	51.5	49.067	45.9	43.233	27.933	56.833	58.467	47.467	63.433	54.6	136.067	104.9	101.533	61.933	51.867	80.967	62.3	53.733	43.433	41.367	83.2	56.0689	0.0838957
0.324	74.472	48.799	104.326	101.326	120.049	117.639	83.09	89.243	144.042	125.056	119.417	101.847	94.403	57.632	126.174	129.438	109.736	177.889	123.153	314.896	212.819	170.347	149.111	123.271	230.278	160.438	137.556	98.931	85.618	177.299	130.276	0.194932
0.3888	157.967	127.133	263.733	252.9	261.767	249	222.633	237.8	329.833	283.7	346.367	225.067	234.6	128.8	285.4	273.133	226.333	371.9	248.9	633.367	420.8	312.533	241.267	268.033	533.1	415.6	404.2	206.8	177.133	335.6	289.18	0.432699
0.4536	370.983	300.246	508.742	532.954	529.704	406.413	432.2	493.2	603.487	446.842	652.679	598.154	572.775	352.379	544.963	603.275	486.604	579.896	595.271	934.071	846.029	723.233	546.217	524.629	721.625	788.479	741.583	412.396	420.833	640.271	563.671	0.84342
0.5184	683.611	504.122	787.944	766.944	855.556	645.422	705.422	774.311	940.889	754.489	845.322	1132.79	897.756	688.922	896	852.656	803.8	932.867	977.233	1058.22	1363.76	1090.54	907.489	902.344	893.978	975.778	914.989	732.233	738.589	1004.82	867.627	1.29823
0.5832	823	718.412	879.171	937.808	1054.67	902.487	1047.25	937.867	1106.79	973.55	933.1	1248.32	1017.77	969.454	1132.03	991.404	915.554	1098.23	1179.97	1126.25	1479.35	1180.9	979.679	1016.67	975.992	1175.46	1124.83	1003.63	1073.05	1238.56	1041.37	1.55821
0.648	788.833	930.333	1027	931.667	1150.67	1041.33	1163.17	1086.33	1142.5	1004.17	1050.67	1176.67	1005.67	1117.33	1124	1025.67	1101.33	1168.33	1350.5	1121.67	1309.5	1414.5	987.667	1121.33	1120.83	1217	1452	1153.67	1383.83	1208.83	1129.23	1.68967
0.7128	803.676	976.929	1180.94	913.156	1257.52	1261.78	1162.7	1060.24	1098.6	1114.01	1196.11	1163.41	1047.4	1191.49	1071.62	1046.03	1312.85	1278.67	1508.36	1209.78	1365.33	1574.07	1076.62	1334.06	1264.95	1141.22	1466.72	1229.65	1379.44	1084.58	1192.4	1.78418
0.7776	1009.2	934.133	1185.77	1018.03	1456.93	1429.97	1051.73	976.933	1108.67	1270.43	1207.97	1194.87	1177.63	1320.67	1209.87	1147.07	1318.03	1383.77	1467.57	1412.1	1475.67	1528.63	1217.77	1413.43	1442.57	1234.9	1294.7	1257.6	1326.4	1064.5	1251.25	1.87224
0.8424	1209.86	920.138	1120.92	1076.38	1479.38	1357.75	1088.04	1040.6	1198.54	1333.3	1187.82	1274.65	1125.85	1306.56	1488.42	1221.29	1362.03	1480.66	1463.24	1464.45	1455.74	1470.66	1244.51	1459.01	1544.68	1293.85	1258.42	1265.95	1374.93	1146.01	1290.46	1.9309
0.9072	1251.49	919.833	1129.54	1060.28	1305.1	1170.42	1178.79	1264.9	1260.32	1319.3	1172.21	1332.23	1045.24	1259.68	1640.04	1233.01	1360.07	1497.13	1503.47	1336.67	1369.24	1383.49	1396.21	1670.72	1545.14	1297.86	1253.87	1279.27	1352.3	1205.64	1299.78	1.94486
0.972	1133.52	1046.21	1226.94	1140.5	1291.4	1158.6	1174.12	1390.73	1299.96	1309.42	1296.65	1234.27	1124.62	1404.42	1373.56	1245.02	1282.71	1366.83	1472.15	1141.75	1235.69	1275	1599.56	1643.58	1488.9	1468.4	1207.27	1321.54	1100.29	1483.79	1297.91	1.94206
1.0368	1079.33	1191.07	1225.5	1284.73	1419.43	1354.13	1192.63	1319.9	1354.03	1283.23	1376.1	1166.53	1257.5	1231.8	1161.67	1310.8	1239.73	1304.47	1445.7	1132.23	1067.2	1250.23	1593.53	1330.03	1383.93	1561.5	1176.67	1313.83	991.6	1618.7	1287.26	1.92612
1.1016	1113.67	1077.41	1013.74	1261.54	1245.01	1251.24	1255.41	1195.34	1483.93	1384.21	1299.17	1288.7	1508.48	1102.64	1394.44	1559.84	1223.76	1216.02	1520.05	1254.44	1012.06	1266.87	1279.33	1182.63	1162.77	1465.27	1309.98	1213.09	1058.25	1513.25	1270.42	1.90092
1.1664	1012.9	1068.13	1044.7	1165.4	1096.1	1052.7	1228.87	1083.43	1229.8	1609.37	1287.97	1497.97	1661.27	1297.67	1442.8	1492	1123.17	1163.8	1671.8	1378.57	1156.73	1190.9	1228.6	1051.33	985.433	1516.47	1244.5	1295.27	1210.17	1430.43	1263.94	1.89123
1.2312	894.746	1113.57	1129.04	946.858	1177.45	1082.93	1247.38	1122.18	939.129	1306.64	1220.49	1485.62	1677.45	1282.42	1411.5	1350.22	1111.58	1082.74	1576.07	1329.15	1401.19	1154.26	1316.42	1027.38	1113.18	1586.8	1187.36	1117.08	1120.22	1570.05	1236.04	1.84948
1.296	907.056	1008.89	985.833	1019.33	1372.5	975.944	1317.44	1277.33	1217.39	1232.44	1100.11	1367.44	1463.33	1358.33	1367.83	1511.5	1287.11	1099.5	1375.83	1274.72	1407.33	1059.11	1099.89	1017.5	1271.33	1414	1197.22	1080.89	1197.78	1625.33	1229.68	1.83996
1.3608	945.812	1161.4	907.225	1001.1	1436.62	1059.31	1410.18	1213.3	1376.44	1188.95	994.904	1028.64	1284.84	1225.08	1248.54	1349.89	1470.91	1222.1	1289.56	1144.5	1303.24	946.379	1066.19	1036.03	1212.22	1126.39	1184.91	1191.03	1318.52	1325.07	1188.98	1.77906
1.4256	861.567	1113.83	734.267	872.967	1159.73	1042.93	1196.27	1089	1178.7	1031.13	1048.07	933.267	1219.77	1066.03	1021.9	1106.83	1407.07	1211.1	1230.13	936.567	1101.23	896.833	1079.8	953.533	908.767	822.433	1087.83	1247.13	1258.5	866.133	1056.11	1.58026
1.4904	535.447	730.826	458.665	634.649	713.192	713.703	828.076	877.033	720.725	803.172	864.371	858.589	959.222	884.911	777.979	973.181	1125.5	952.783	1004.37	604.744	688.761	699.737	758.729	740.682	596.11	586.269	856.515	1112.11	996.864	502.371	785.31	1.17506
1.5552	216.467	373.367	213.5	368.867	363.5	410.3	504.267	552.333	362.067	508.967	507.4	662.667	605.033	611.767	523.167	650.1	699.867	517.3	683.033	314.4	355.167	410.333	412.3	492.733	369.067	361.233	553.2	720.533	624.033	252.7	473.322	0.708231
1.62	88.083	158.812	92.521	160.062	181.25	216.667	244.875	268.333	159.646	272.562	251.229	388.417	284.312	326.833	251.333	304.479	325.521	260.271	389.271	153.708	170.417	192.125	219.542	273	183.771	185.292	256.396	317.875	299.208	125.646	233.382	0.349209
1.6848	41.944	57.356	48.744	60.478	78.622	87.067	117.311	124.533	59.856	129.744	124.556	185.722	134.789	152.189	91.189	127.2	149.378	123.322	167.111	72.967	78.7	85	113.544	114.056	68.533	91.256	93.9	120.756	121.211	55	102.534	0.153422
1.7496	23.975	29.942	26.475	28.967	37.079	44.833	58.346	57.15	24.258	52.688	62.938	80.412	84.858	72.958	44.179	58.675	56.95	49.596	68.325	28.004	37.45	49.908	53.621	38.871	29.888	45.142	41.054	42.033	39.592	25.575	46.4581	0.0695151
1.8144	20.4	23.067	20.233	20.533	27.2	25.733	29.667	28.6	17.667	22.633	36.467	41.033	51.933	42.267	29.433	32.633	27.533	28.233	30.9	17.067	21.933	29	32.033	23.233	20.8	22.4	25.667	22.033	19.7	19.6	26.9877	0.0403816
1.8792	18.378	22.218	20.801	20.564	20.462	11.99	18.381	16.938	12.815	16.494	19.411	21.933	28.239	29.311	21.115	22.549	21.082	20.349	17.581	14.831	15.061	16.874	15.981	19.544	15.465	16.635	17.826	20.064	18.357	22.949	19.1399	0.028639
1.944	24.5	16.833	20.667	22.167	19.833	12.167	12	12.5	11.333	15.167	17.667	15.333	15	18.333	20	20.333	16.333	14.5	13.833	16	12	14.667	11.167	15.833	12.833	15	14.5	16.333	17.833	22.333	16.2333	0.0242898

## Sheet: Fig 2D
before activation																																				AVERAGE	NORMALIZED		before	after 0 min	after 1 min	after 2 min
0.00000	49967	46846	51175	66966	81132	61837	51952	49748	47909	40600	37680	42762	42993	42240	50731	55674	53750	46570	38704	51930	57625	57162	43353	50916	47996	49659	50913	52026	47119	39884	40931	36011	39206	37472	34022	48441.7	0.0710647		0.073505	0.0965852	0.119373	0.19821
0.06480	43751	48862	46698	67757	81618	63685	53360	54487	45193	40651	36038	44149	57017	56835	62376	68449	54029	52511	48499	80387	84252	71689	44906	51414	55112	56125	56037	51350	57982	49792	53971	45158	55099	37186	38469	54711.3	0.0802622		0.0830183	0.13123	0.152002	0.267671					cell 1	cell 2	cell 3
0.12960	61263	85638	67210	87128	85243	84006	62130	92045	56068	71218	49928	60010	103473	86173	87739	117261	66148	91628	76148	113916	108660	88755	54599	70327	63290	73558	52152	62790	105504	78996	91753	72204	103344	55012	83160	79099.3	0.11604		0.120024	0.245312	0.221909	0.428108		membrane, after/before			0.917588	0.918098	0.862578
0.19440	105204	169782	118478	172002	112776	169495	141206	267199	111962	175027	88950	132238	210441	125786	145002	241122	148657	286950	160901	215901	163231	187121	107187	174940	114619	170725	91187	136077	234537	149026	215543	136234	226786	145022	246473	165651	0.243012		0.251357	0.555948	0.418311	0.746729		cytosol, after/before			1.02106	1.07453	0.913922
0.25920	237436	452392	341700	623794	325115	549279	430285	757516	443331	599782	263087	406199	546679	257499	443054	770391	494753	883770	523419	568307	374388	576557	306436	435104	322216	436888	228103	336788	510149	398020	791852	495024	672281	423337	676080	482886	0.708401		0.732726	1.22557	0.905244	1.25388		relocalization factor			0.898666	0.854417	0.943821
0.32400	618636	1130467	993438	1428759	979607	1152996	880136	1162278	1022420	1196315	689403	789319	907521	651741	1047342	1488568	1178241	1449889	1210218	1193739	931765	1298037	747249	969745	718401	978586	561856	720920	1005315	991584	1718420	1445726	1614060	1029852	1411883	1.06613e+06	1.56402		1.61773	2.00049	1.58611	1.85719
0.38880	1214337	1902095	1882120	1944595	1559396	1438097	1311957	1462706	1511598	1594639	1084614	1106896	1157832	1121229	1487588	1565538	1506926	1445936	1448958	1414297	1582222	1785541	1373126	1557482	1385926	1668447	1078993	1142653	1470389	1806921	2482349	2386547	2488189	1825019	2105982	1.58003e+06	2.31793		2.39752	2.34108	2.03192	1.98605
0.45360	1652993	2035210	2166518	1691395	1500190	1369643	1572157	1536450	1638785	1523864	1224302	1154738	1119283	1257599	1294793	1155428	1294857	1199640	1275629	1233994	1748333	1757800	1642225	1682032	1873700	1794786	1392778	1288378	1513159	2223590	2519805	2790271	2558362	2241042	2111353	1.65815e+06	2.43252		2.51605	2.13854	2.03447	1.77669
0.51840	1608167	1519333	1691407	1239185	1167093	1242093	1512519	1173426	1357519	1071778	1068574	978370	837037	964296	869037	778870	1065296	985185	975056	1035556	1484926	1234889	1427296	1436463	1661704	1402389	1290056	1173926	1269370	2040074	1978667	2326222	1818019	1937185	1573444	1.34841e+06	1.97814		2.04607	1.66476	1.71376	1.52441
0.58320	1130362	965756	1182592	1069947	1010364	926397	1068925	818517	897624	655712	790430	771945	623033	637917	598602	541784	798577	756016	840341	892662	989917	800131	1135149	1202728	1189051	1081568	1116986	1039762	912797	1510912	1326575	1472896	1118558	1380294	1043736	979959	1.43761		1.48698	1.32213	1.37967	1.34313
0.64800	882102	823324	833358	833892	865839	757638	792744	741261	585198	501578	658918	646355	602152	534640	491409	468697	584765	635315	790563	812251	746262	685139	986891	1144924	1026941	802915	966695	772796	612667	857565	716229	951164	847115	924040	784157	761929	1.11776		1.15614	1.24093	1.24397	1.20685
0.71280	903041	893885	787136	909436	845897	838996	822198	695691	547619	568467	690644	700817	691488	597510	581938	592232	530379	658675	748288	687377	623589	560603	784881	914938	933449	750459	695944	631368	569759	544932	599284	643243	631058	772811	795905	706970	1.03713		1.07275	1.24022	1.23137	1.09402
0.77760	856383	950815	960242	975450	988774	880197	794085	697787	563155	621194	703490	694030	664012	641030	630097	617229	611674	679699	683777	577606	508375	483765	637150	685116	799218	784126	817386	805969	783950	659739	862714	688061	610386	707398	829671	727250	1.06689		1.10352	1.20523	1.21332	1.02926
0.84240	916661	945526	920369	868118	960930	784953	735779	712511	660049	677790	629394	559179	497643	618838	603154	644047	587254	677229	647539	566605	493593	514921	531381	527497	649166	658794	872724	860083	913602	834594	918020	827436	758723	699959	777898	715770	1.05004		1.0861	1.17324	1.18097	1.05526
0.90720	891541	911899	856379	839648	839786	699930	672097	812463	814045	817270	595827	471481	407599	538811	670023	777975	661798	816984	703302	654578	575646	513891	450780	433903	494959	492829	743897	811730	875774	824193	739049	825074	766570	713198	754072	699114	1.02561		1.06083	1.12606	1.1367	1.11414
0.97200	965836	979430	873593	832242	746845	670192	683946	830167	917007	869342	665315	505491	456768	553990	826449	902113	784019	912439	802388	776624	644489	483296	399889	409219	384755	354543	578197	715297	801713	679022	672201	761922	767973	691190	739693	703931	1.03268		1.06814	1.13213	1.12225	1.14878
103680	1103296	1047127	891826	838017	724648	768903	722828	763155	860146	930592	791314	684300	696809	716923	884111	874477	849235	886020	909196	921012	636307	487854	411526	456556	360705	376832	529125	734246	786045	692539	904410	904938	972700	733728	702731	758691	1.11301		1.15123	1.2456	1.13833	1.24873
110160	1314019	1307296	955241	963130	835222	912241	773870	922963	927907	1060370	991296	928907	1015704	847537	870963	898278	821796	871315	988741	1015537	682130	612630	493611	572667	493611	664482	678130	991444	1188981	912278	1245204	1287852	1279056	898500	890926	917538	1.34604		1.39226	1.47498	1.27435	1.48804
116640	1671836	1857008	1420094	1348170	990151	1041867	972657	1157604	1176682	1250419	1050514	1156464	1219724	967507	1127232	1347602	981827	1025941	1022351	1108389	890551	948858	692245	803433	822247	1168278	1117371	1497260	1579232	1403207	1484353	1310248	1244646	1246675	1226318	1.18083e+06	1.73229		1.79177	1.74064	1.58796	1.81206
123120	2115431	1815352	1959477	1502669	1127829	1126034	1132427	1174531	1428244	1643731	1212444	1398363	1545535	1326850	1656884	1648503	1271798	1142485	1164077	1150379	1186846	1192270	1022682	1084014	1067453	1379870	1626518	1587378	1223384	1384892	1344385	1176242	985194	1298647	1237216	1.35257e+06	1.98424		2.05238	1.78638	1.90494	1.88995
129600	1609551	1244854	1625770	1148210	974920	914745	1021825	978002	1437860	1300955	1333449	1369837	1314006	1546222	1374922	1078599	1207751	971025	1043370	870027	1071883	941442	1096463	1109253	1204506	1219712	1502471	1131220	828035	1018461	812138	873823	624920	918716	871531	1.13116e+06	1.65942		1.7164	1.35756	1.81593	1.52555
136080	810648	583262	981432	612436	684270	609634	806543	702230	1089090	768788	934250	958219	777048	1044679	686386	484949	756847	600251	700824	520569	765846	621304	957453	792067	923698	745047	993273	639319	443008	585714	422389	447257	288018	508318	434588	705133	1.03444		1.06996	0.780681	1.25448	0.922433
142560	327976	199166	390153	243781	377751	296968	489855	359580	554719	371891	541803	460174	322329	440879	262311	185011	388191	291594	381944	264855	440843	346129	556338	370121	499333	350277	499183	311583	172151	272452	188570	196152	117264	205879	150541	337936	0.495756		0.51278	0.352066	0.665234	0.44763
149040	113144	61560	112342	80136	146187	111735	184344	136926	224294	138428	215177	169700	104977	137975	86070	67502	167514	109543	152866	93356	204494	116008	215967	130311	219278	133724	205942	115488	55556	113673	75245	74259	50280	77430	63434	127568	0.187143		0.19357	0.153309	0.296845	0.217616
155520	47565	34415	49349	41620	63480	49584	66963	58199	81624	47530	69370	52959	38517	47695	38556	37619	59131	40566	50838	34763	55136	35675	70452	59836	88848	53885	75169	44381	31946	41242	34735	42664	31692	39317	33700	49972	0.0733097		0.075827	0.0854119	0.132238	0.127669
162000	31273	29480	34767	37114	45115	40924	36215	32592	34052	30916	39048	32506	31532	26771	26302	29673	27429	23312	27744	27963	21374	20290	36904	42612	46897	28278	32514	24738	24436	22634	24611	34078	29936	28546	30813	31239.7	0.0458291		0.0474028	0.0656487	0.0878722	0.102784
168480	39500	39000	38000	50500	53500	51000	37500	33000	32000	45500	38000	35500	36000	30000	28000	27000	24500	31500	27000	30000	26000	33000	31000	31500	39000	29000	26500	22000	23500	20500	28000	35500	35000	34000	37000	33671.4	0.0493965		0.0510927	0.0587364	0.0773737	0.0953304
																																				AVERAGE	NORMALIZED
after 0 min	62500	62667	65167	71833	70667	81833	68333	63167	62833	76833	72500	60000	56000	49167	57500	58667	55000	65500	58500	61167	46833	50333	43333	42000	33167	40333	39667	54167	70833	62667	60333	48167	50000	43667	48667	57542.9	0.0965852
0.00000	63412	77911	70706	93141	87429	106998	85107	86363	65234	85430	82823	70595	83869	76330	78990	99302	70042	91179	84650	104543	65198	77767	58621	75870	46327	70077	58079	84722	94500	78952	98642	65529	79069	53784	65232	78183.5	0.13123
0.06480	86370	133001	106030	148453	123771	183967	132052	173461	103823	157106	104442	117944	174714	123024	160914	238236	129873	196910	161398	246706	137621	181940	120267	168560	90989	137739	104201	140334	179668	144000	202482	123089	163865	93476	124835	146150	0.245312
0.12960	145305	287492	208599	339062	239362	428167	290630	424428	246722	377695	197152	306272	420835	246560	374340	539854	323080	465226	366284	555823	398955	446488	259947	325920	197693	310741	225119	303800	409825	317576	434432	246210	397539	230632	304887	331219	0.555948
0.19440	341356	699368	591054	858491	538080	864368	712576	998362	649990	899389	575804	770734	852197	596439	781133	1023494	771970	966429	748860	876418	853120	812762	456748	545891	437068	639425	482207	656166	902449	709647	942967	628076	1029296	618762	724655	730164	1.22557
0.25920	837653	1355453	1172724	1336221	1111244	1361676	1302577	1506217	1242822	1390076	1253261	1082827	1086810	1072228	1246346	1315835	1145146	1259205	1190520	1274349	1057692	1039647	750897	832244	836133	1075743	845387	1230927	1418818	1237328	1394031	1331607	1868123	1196535	1056069	1.19184e+06	2.00049
0.32400	1265708	1606481	1558346	1519027	1539757	1681778	1679901	1770290	1469506	1514698	1351136	1021333	1059093	1302237	1339150	1241918	1246274	1405058	1405051	1429796	1364068	1267687	1030214	921903	1006486	1123307	1279078	1570934	1425765	1357722	1397792	1784257	1952177	1570819	1357621	1.39475e+06	2.34108
0.38880	1435463	1336182	1414016	1219135	1458524	1569498	1936815	1545961	1357848	1270746	1151149	970316	975797	1182583	1083010	906332	1230800	1399873	1437918	1241018	1306493	1043564	1036674	822601	963485	1026032	1260546	1230734	1128875	1212130	1251210	1738726	1626745	1547462	1274755	1.27409e+06	2.13854
0.45360	1179759	969372	1055272	922372	1096126	1198642	1687741	1154471	998030	862534	900936	797493	772810	910021	753175	674711	1021905	1061849	1150248	898989	950173	726325	835643	697717	866880	861527	901052	851013	879150	1053637	1039151	1406374	1203604	1285852	1089109	991819	1.66476
0.51840	891241	892074	945241	870278	836352	869259	1145130	887389	760093	722185	674630	623593	559426	638204	580130	730204	794074	743111	819259	815963	717926	652667	662982	625426	716611	619833	635185	657056	771444	880352	850185	991667	852982	1068519	1068389	787687	1.32213
0.58320	771215	850830	1012935	919666	816915	758822	803495	793318	764634	887331	683738	568755	485172	517239	658259	867179	751096	677401	726598	857595	743938	679867	637829	566623	526932	526440	545280	642230	773562	760085	817362	774321	728109	950993	1030267	739315	1.24093
0.64800	626548	740241	946170	817921	798196	690264	802081	899766	796199	932916	875441	644836	627636	656130	829564	842317	739861	683453	687854	764567	778458	731928	611440	492879	528694	650559	543593	661976	777898	776036	794445	781763	738489	814069	776966	738890	1.24022
0.71280	620405	704893	763706	716776	651016	625181	769879	865253	796914	847903	917599	773177	767852	765720	774955	737735	638730	638776	742802	720115	644066	602008	555056	485111	584695	718235	569027	665107	843714	796858	722868	771438	914484	705327	714179	718045	1.20523
0.77760	698639	730589	725062	609088	608783	622709	721438	799318	744561	760794	927675	861637	763392	673478	691709	651889	575024	642209	738853	720246	686409	597516	486366	540557	619564	574151	565494	641370	742165	750310	668706	842075	850105	839543	793006	698984	1.17324
0.84240	773787	710763	687351	569390	573125	673891	724949	795668	788770	785485	803519	806659	728150	702304	708863	650487	594637	669822	666732	701121	745149	525494	476340	529198	597410	501977	465317	559497	677101	703681	726840	839829	683415	710122	623851	670877	1.12606
0.90720	750529	785839	701309	608021	609973	688872	738870	749751	831621	921430	851551	751210	683695	723422	686004	721531	714302	723105	621220	738177	634765	493158	463932	480486	560125	563914	465753	592117	675574	705914	791689	724663	669313	593183	592208	674492	1.13213
0.97200	796432	983444	873114	703579	612955	733654	756560	750751	851904	987088	918354	727131	728608	735468	729966	791487	813432	929874	706380	822491	616178	522652	488054	560470	618485	742916	597947	710846	779304	717119	835682	729613	765043	648253	688181	742098	1.2456
103680	1051963	1310726	1065732	872890	718152	921898	838679	780976	836845	1031606	933635	842630	922077	824765	838768	838068	946053	1097251	909528	830965	657111	635752	649706	817121	787252	935821	787604	875533	887957	838445	948449	857803	957806	785516	921290	878754	1.47498
110160	1428463	1750481	1373444	1033130	959185	1128519	922426	861278	904370	1179111	1037111	937093	1074426	956000	976093	1010537	934222	936518	977241	839241	749148	866611	927759	1134167	1024148	1195370	970407	1017370	968926	1075389	1068852	1020944	1082130	961889	1013926	1.03703e+06	1.74064
116640	1785275	1661973	1528533	1064518	1053866	1070079	849100	797515	1018529	1207508	1179997	1126837	1008843	1080452	1155426	1000448	755348	686687	881868	852970	990011	1044962	1151764	1165266	1236912	1283159	1221422	1035403	898585	1105805	890527	920062	758728	901282	880102	1.06428e+06	1.78638
123120	1205236	975944	1191013	729788	864325	836964	707804	593733	922348	1067268	1274495	1088316	811097	828969	743717	515735	588086	483298	767935	571159	974519	898625	991848	844155	998908	892493	1072792	737315	587583	835536	582768	635976	489961	509208	488921	808795	1.35756
129600	567342	397916	594514	370914	572434	473654	542802	410481	703066	605562	864290	657084	480691	557661	379949	219984	314844	250733	422134	304444	574027	484327	660307	530844	668035	489329	610675	422191	329490	444957	252566	342298	254329	308457	216481	465109	0.780681
136080	198567	124733	216134	148842	281664	199510	262386	207851	395744	249144	390880	307066	202097	279096	151588	89929	145026	101440	166205	129632	276793	238270	332010	273126	377987	237836	287470	183559	146944	177573	88975	142918	103697	142499	84106	209751	0.352066
142560	70117	50349	82872	62254	107555	72751	119180	98618	157489	100849	157493	119446	86415	107059	70372	52729	66499	49974	70112	54446	124120	122653	167653	132864	196280	118520	115826	74941	53798	71129	49967	59587	47055	61757	44079	91337.4	0.153309
149040	42611	31113	40889	39163	46218	40564	65743	57364	70179	57142	70837	66977	75780	56117	44409	36255	40473	41119	41453	31640	58521	65730	81325	74739	103488	61794	45741	35827	28506	39992	36953	40091	36549	37066	38646	50886.1	0.0854119
155520	33211	30915	34840	32932	31814	34476	45222	40796	51211	47458	51642	62320	60537	46957	34482	31728	37630	37149	35679	31518	35893	34648	53193	46775	51830	38281	34150	28433	25320	31038	34532	36681	31783	36785	37052	39111.7	0.0656487
162000	29023	38264	36167	28849	27886	36563	32480	29478	43088	42833	53720	62256	47034	35097	32494	30520	34349	34130	30008	27714	29798	23992	34348	36936	34162	36807	32526	30105	25201	27139	38171	38731	30596	34798	39512	34993.6	0.0587364
168480	37500	41500	36000	39500	40000	46000	34000	33000	39000	43000	51500	43500	31500	36000	35000	34500	29000	33000	38000	38000	26500	25000	26500	31500	35000	35500	40500	35500	33500	33500	36000	26000	24500	34000	38000	35457.1	0.0595145
																																				AVERAGE	NORMALIZED
after 1 min	67167	64000	69667	72167	97833	106500	91333	87833	58667	70167	55167	66500	69167	51667	58000	83500	79000	74833	71333	80333	66667	61833	65667	74000	55333	51500	39167	49333	65500	50167	59167	55833	60333	51500	55167	66742.9	0.119373
0.00000	75875	64065	56095	72174	103168	121744	112629	97094	74647	94693	79431	74449	85567	70668	87635	113967	93179	114637	86203	94629	66272	79113	85166	105086	84795	90623	54782	73342	113028	80799	83781	78701	78083	55173	73233	84986.5	0.152002
0.06480	88988	90080	68069	92038	105658	151280	124922	130173	96336	129380	99092	109390	148772	119293	146489	175126	141654	197893	134414	158253	100155	137574	123186	157259	125229	130613	86169	114121	164303	117829	125262	107601	128313	85840	131773	124072	0.221909
0.12960	130006	143226	109636	165344	171632	288805	189387	279302	171099	236693	183420	219257	348519	252706	291208	352558	272675	371994	257654	339955	215893	290570	212564	268434	157086	208257	131095	187282	303745	199058	277776	195675	283663	178257	301492	233884	0.418311
0.19440	199874	263393	211586	424870	358611	615452	478900	632312	372657	431231	344040	485469	914774	608166	607646	655537	553409	703885	537638	844223	569275	687264	445301	605192	279276	415295	275941	375948	545704	481832	559844	449406	642005	432446	706303	506134	0.905244
0.25920	355020	485139	594567	984884	775608	1037793	935400	1105850	832651	832857	558346	960581	1572786	1130028	936815	923824	856117	1034819	991155	1232218	1207448	1126377	852203	947731	681086	861971	543811	559168	676270	688468	751181	810972	1082487	911981	1200863	886814	1.58611
0.32400	679031	842068	988741	1223021	1047681	1241035	1293603	1510535	1370416	1285471	968988	1235998	1427263	1351607	1159881	1189329	1093210	1156265	1151611	1148936	1250045	1213619	1057379	1020611	1101953	1223113	877200	761780	801586	886792	995568	1017218	1225979	1490399	1474718	1.13608e+06	2.03192
0.38880	959094	968159	1089546	1124021	1222213	1410025	1545165	1523897	1452509	1293377	1200800	1162517	1077776	1183365	1215898	1120012	1095624	964567	1047808	901131	1064380	1096244	1126397	1037920	1220581	1138156	976736	854564	824567	1042663	1068435	978209	1113039	1461777	1251362	1.1375e+06	2.03447
0.45360	994979	893295	961457	967298	1201500	1171533	1385636	1322657	1327928	1091451	1058362	927816	849019	979126	970722	821994	871318	709230	817504	739768	897946	878150	993803	909918	1040196	859822	878549	807226	729104	911473	851040	836094	794493	1101655	984437	958186	1.71376
0.51840	859815	802537	849093	773444	913278	803944	1059296	1220741	1210444	924778	830167	726185	685852	759796	677444	641926	657500	596463	649352	682407	790722	687500	796759	796370	808482	707389	740426	724204	698259	635704	564037	609352	549852	800278	764833	771389	1.37967
0.58320	750165	692878	754123	722659	736410	750124	892269	1086235	1083617	772246	609064	546988	598396	659920	656163	627930	626028	615083	591017	671950	686676	697168	790618	818865	786350	739230	670480	721088	708698	516583	508107	481939	509349	622391	642337	695518	1.24397
0.64800	641271	639819	690627	760295	758156	722960	960576	1023221	879189	627041	488255	539793	560015	680414	668897	645420	758822	771733	663459	796602	722510	873407	882987	717504	727643	651034	723348	721302	581059	532778	532229	531720	521504	547697	553351	688475	1.23137
0.71280	774222	708422	720893	777514	765949	724527	928284	862296	840195	780979	536652	630617	629128	716315	623342	540749	854700	920280	831673	780979	847278	797387	763872	495907	500152	510936	642381	583718	518706	510255	556798	477444	505362	522364	563169	678384	1.21332
0.77760	879666	656410	701496	782720	786274	721670	774538	711214	756710	794073	690234	683631	739985	716329	629451	589596	745873	866053	921743	803878	747293	647896	543301	433088	437780	496693	563161	551523	556361	565638	566407	521363	545460	488123	494809	660298	1.18097
0.84240	719898	521996	590032	700642	793361	707607	660583	653130	667774	788903	792704	847959	905856	748962	592253	540706	642792	745075	899759	784342	682138	588855	485035	419989	497660	498969	509954	568892	582941	539983	538388	548641	560544	449053	468596	635542	1.1367
0.90720	619901	514411	523317	650247	726479	592216	605706	673870	717671	872560	955243	928798	912469	730298	583416	562389	569029	687173	851650	772016	654321	625693	483716	455652	476144	425644	501210	585202	534916	514510	541862	541558	530988	505735	535191	627463	1.12225
0.97200	635084	612864	531242	632462	561985	450195	549675	724236	871000	891306	955862	847212	856634	745449	649407	668044	564158	684686	830953	801779	697357	662852	493262	484901	453081	403493	511073	567801	478314	499554	594160	562116	611005	575764	617048	636458	1.13833
103680	767979	807487	638615	671967	474716	498634	565008	671386	876038	844052	880547	870318	818010	792818	775201	890051	718629	883070	882534	1014758	812119	749204	515084	545806	458929	473031	522495	530820	539478	538385	692731	722788	917523	724463	853088	712507	1.27435
110160	1021037	1154296	797796	819574	608926	759500	645796	711463	782982	857278	996907	943593	824926	812426	901463	1126741	1041333	1302556	1172667	1345352	1080093	949574	537926	657796	548833	664796	621444	706982	869833	650167	765648	966278	1243148	1065000	1120704	887852	1.58796
116640	1392228	1370041	1015044	860429	944265	1103223	887731	994735	870618	906544	960240	884781	880739	860715	1087338	1267841	1374558	1620379	1387009	1452616	1278751	1050076	751940	922107	763752	874352	897696	1108300	1194424	827076	863732	1148969	1175597	1177166	1122767	1.06508e+06	1.90494
123120	1307014	1187246	938545	671974	1048842	1046915	1180488	1200977	904703	822974	918409	795745	826045	952393	1280953	1238350	1428119	1424958	1216547	1350773	1436595	1152569	878110	891773	925315	890053	952356	994575	758817	799254	596539	1043899	785081	870040	818946	1.01531e+06	1.81593
129600	886117	639718	649331	466521	737661	637757	912893	689043	797187	705656	776800	684930	576492	837665	824889	789366	1136829	904492	986877	866619	1121066	676829	729638	623206	770796	656747	843144	631051	382823	460541	343786	547852	376414	510006	368062	701394	1.25448
136080	436254	230700	298146	263657	444410	361350	495612	259984	483642	449271	593134	483506	327382	471054	406269	398886	741170	439831	517634	333853	512103	282976	384240	338609	492160	357367	547385	315607	161939	223685	202518	260341	148712	221090	133475	371941	0.665234
142560	156438	83536	151503	144333	246841	171534	188013	115309	247459	197644	336858	238459	142867	207783	172302	148381	301905	153186	187406	112368	204637	137669	179769	148389	241378	155603	242707	138808	84412	127936	105317	112197	72226	86665	67105	165970	0.296845
149040	53852	45566	78630	64481	116175	70761	70827	62154	116490	73706	128158	94574	52767	82494	70471	62327	89829	57619	76971	60136	98099	73881	79426	71177	99337	64496	92442	71344	49767	72078	63687	64261	53508	49352	56922	73936.1	0.132238
155520	47633	40091	40452	40359	53508	43556	44489	42740	61505	49637	60117	51479	44466	45913	46035	42623	55017	45161	50606	52286	52396	44771	52235	45310	50744	38882	59268	49270	38580	49521	49644	57837	54450	55905	63082	49130.5	0.0878722
162000	53209	38728	30629	39477	34773	34480	40301	43645	45582	43121	46235	39981	51770	46980	34989	34268	49405	43213	41842	49850	51935	39280	32981	31514	39243	30562	40127	42813	35384	47263	50464	57219	49571	58904	64386	43260.7	0.0773737
168480	50000	42000	35000	34500	38500	38500	45000	47000	40500	36500	33500	38000	41000	41500	35000	38000	45500	40500	38000	32500	40500	36000	30500	28000	34500	34000	41500	46500	44500	48000	50500	43000	39000	59500	63500	40871.4	0.0731004
																																				Average	Normalized
after 2 min	100167	115667	99333	103667	100833	119500	117000	118500	83167	98833	96500	125000	126000	94500	108667	128167	97333	118500	95500	107833	85000	99667	92833	91000	82833	86167	57833	69000	102500	80833	81667	88167	103833	89667	85167	98595.3	0.19821
0.00000	96696	115878	115387	136019	130242	149369	131482	172225	107811	161982	142239	144095	152063	133753	196777	211353	156955	200493	139286	156475	127596	146718	107699	123879	105334	109739	67613	111092	181727	109191	112899	96540	101143	91781	116634	133148	0.267671
0.06480	106741	151016	153104	210196	176991	244419	215481	303810	173126	238277	188370	209138	287589	251127	344914	364241	269821	335961	208778	263402	213433	255018	176744	211550	146849	165930	122342	196875	294360	185856	188006	115621	144127	137536	202617	212953	0.428108
0.12960	160195	230226	263870	343547	343914	508481	438189	475644	274586	413856	315539	417973	576195	491284	557066	594438	480239	508634	339325	481259	365039	440800	320667	409704	235979	291459	190088	295051	447918	344940	309967	170463	273461	286267	404315	371445	0.746729
0.19440	294546	438627	405623	596736	679302	979229	636929	705364	469666	706020	593757	818990	1016098	727582	772650	779548	686569	683269	556726	722947	667561	717587	616253	780879	438890	541514	366618	502101	663627	521295	526877	352762	558972	565946	739050	623717	1.25388
0.25920	600367	690677	710252	1041471	1049501	1218443	1093452	1169695	872712	1185078	1056236	1310528	1355328	1023127	915852	823016	814929	836843	732075	869603	911761	859112	918733	962164	697756	800152	666771	758666	907925	789038	930711	676252	875173	1046978	1163354	923821	1.85719
0.32400	775848	770957	943512	1168630	1190247	1193572	1172642	1168529	1082416	1204084	1477572	1355313	1091870	1007895	769992	709045	884444	892434	919107	964805	876506	711887	883484	890821	751041	801665	855842	868156	891671	970237	934683	887747	951500	1319903	1239220	987922	1.98605
0.38880	863663	796729	999449	1121261	1159749	1062826	1133797	1022001	1007992	1006916	1343804	1025054	728860	711943	599802	611006	745691	777763	962533	881092	669872	562847	845161	814194	725754	763684	846481	763168	838059	915290	870947	839234	765166	1063769	1086747	883780	1.77669
0.45360	866168	714638	956104	1006936	981741	791726	906199	779422	824001	843271	1083096	773684	596956	535917	513615	591041	612284	632315	793640	708446	564276	533947	737731	698945	687693	658116	708509	648268	741734	837894	817415	755582	677733	884875	1076175	758288	1.52441
0.51840	711556	594167	843518	832518	732685	672704	684111	680241	710593	809074	878574	721259	535426	455889	513333	616037	570870	565463	620444	589278	596611	554482	564741	554648	620741	578056	561241	585685	581315	691056	684056	711926	714463	982370	1064796	668112	1.34313
0.58320	580034	489511	642753	713748	663990	709427	694283	718723	660491	707137	795461	647872	441439	421969	487926	534097	547562	535292	567964	529052	596789	544532	466182	441569	581729	576872	506371	506500	487024	487298	525566	662425	653061	942191	944525	600325	1.20685
0.64800	564356	542702	681831	719176	595178	567543	691948	672243	576299	625494	702188	515341	420693	433309	436472	448292	481185	528854	510646	472594	503103	515366	448471	417761	548268	570187	493702	448942	423889	440650	487038	553569	539738	828219	641591	544195	1.09402
0.71280	652156	678798	733932	683253	523111	535475	558488	509233	552368	526012	687669	500494	476144	435868	359323	435263	496286	517533	518671	506442	511031	502529	422484	391224	444160	474255	523446	386916	397656	429183	439963	514066	518099	583673	494200	511983	1.02926
0.77760	694317	743908	820924	787280	545383	594340	521292	454705	455490	406600	509060	525028	542065	454432	451531	504982	487198	461445	514597	579999	555919	584340	482657	473733	408783	456538	440660	389649	508387	476382	485911	489222	516432	502215	546735	524918	1.05526
0.84240	610569	638844	945417	887764	561475	572979	551600	470926	411163	412035	509375	606125	561452	563451	612548	529337	418727	437438	506363	624776	653475	643818	547278	533353	473211	454509	447136	476134	556264	525599	596161	544339	525404	474793	513356	554206	1.11414
0.90720	554564	626002	838893	780508	574893	562037	524313	464076	435681	435027	539165	552206	591665	711043	680091	541148	415527	463440	544704	638222	674471	615955	581101	520759	440611	466385	499790	514599	585817	641039	727008	616356	569883	486860	586459	571437	1.14878
0.97200	688524	856722	784726	782669	604814	670710	561205	504107	446913	446179	530958	583437	615706	740362	679932	625309	454028	499874	530587	591438	660462	647436	597085	521300	447153	532264	510364	513543	692024	754632	790451	778349	686825	597128	813235	621156	1.24873
103680	1061881	1208303	915022	864589	749938	841481	694916	583711	448806	626371	692594	724830	751304	692744	769150	846697	588658	598091	499187	625265	712363	755109	610011	672936	629875	758784	537126	629491	847291	798648	840262	874032	744891	785955	926505	740195	1.48804
110160	1414333	1482333	1156815	956241	829518	977556	907685	694352	534704	705444	976944	935407	980444	819796	995870	1155167	860093	815630	621482	797463	841630	883000	755722	863185	984556	1142370	710278	732852	924222	913667	879963	852278	806741	787889	852444	901374	1.81206
116640	1630067	1338063	1315137	947751	818513	834216	988595	751838	634845	808940	939019	945594	805973	938608	1016392	1020641	1059051	897031	765709	830231	940439	963618	936457	872045	1102851	1111583	863794	834717	890487	1003136	929580	867195	798597	759454	743887	940116	1.88995
123120	1277675	828137	1065112	667598	608124	547289	700315	586554	736839	836035	1079546	893665	685514	828637	800010	690394	794040	659011	703711	676483	914595	766186	822746	673421	1000999	939917	767950	681683	687985	814269	605124	698992	533986	563251	424113	758854	1.52555
129600	634648	374370	507049	329899	398852	322663	463230	352206	540778	481360	816973	633337	459078	573247	499959	409179	494716	427556	582000	421169	568712	466580	583187	447648	661597	457965	492619	391753	339220	480965	319994	407058	251706	287311	181008	458845	0.922433
136080	225485	150433	201667	153289	198725	156717	229150	157721	264233	199611	435197	331030	249941	311800	278812	199921	259581	206580	314479	186803	295180	221451	312495	232375	317789	196197	238519	191774	163531	220307	168690	197881	112655	125310	87920	222664	0.44763
142560	101570	72561	95783	75935	99502	86967	116550	88417	106210	87127	182543	155975	122976	162821	125427	93769	119470	85525	129960	86974	128042	86493	149125	115106	140366	93059	124079	114789	106895	125437	105229	105847	64522	72943	60702	108248	0.217616
149040	58953	47724	57167	54163	62031	56932	79459	64893	53574	62623	84216	74053	76609	79969	67490	63936	61442	48195	61979	49716	58397	47123	78160	58759	65743	52202	74751	97829	77121	83078	72523	58776	37130	50580	45420	63506.2	0.127669
155520	52797	47013	49870	51243	47377	47075	55206	53277	53691	55339	57983	61854	69750	61832	54497	51680	45482	36037	45325	44858	44840	44395	47575	42724	48576	55240	66124	62426	57026	65018	50352	40187	35432	41433	45934	51127.7	0.102784
162000	45133	48400	44785	55773	49383	56480	57465	50157	51669	48943	56314	53451	64307	55754	43493	41481	38489	36412	48003	45174	44243	45921	42162	41789	45578	53221	52917	38952	45457	52329	32762	35896	37983	43290	56140	47420.2	0.0953304
168480	45000	51000	51500	57500	55000	55000	60000	43500	39000	37000	47000	41000	40500	54500	42500	38000	43000	53500	51000	40500	42000	47500	48500	47000	42000	39500	42500	40000	44500	37000	31000	39500	44000	50500	57000	45671.4	0.0918149
[truncated: 4 more columns]

## Sheet: Fig 4B
Quantification of endogenous effector secretion by LITESEC strains
raw data avg. intensity
Date						190719	190619	190405	190330	190225	190208	190130	181130	180622
pos. ctrl. (dHOPEMTasd)						150943	167810	148210	118666	163604	105837	113959	154540	113561
neg. ctrl. (background / dHOPEMTasd)						217933	205843	186770	179207	214875	147688	184164	211862	140278
LITESEC-supp1, dark						158675						122693	166462
LITESEC-supp1, light						199702						174116	195171
LITESEC-supp2, dark						151132	172612	154174	118460	170048		117091
LITESEC-supp2, light						198365	195438	184816	163947	198880		166489
LITESEC-act1, dark						202752					141301			134478
LITESEC-act1, light						201362					136617			133548
LITESEC-act2, dark						200762					138735	174312	197465
LITESEC-act2, light						187034					131322	156505	176646
LITESEC-act3, dark						202467	199353	188543	171473	203270	140633	168334
LITESEC-act3, light						166627	183271	176752	133995	178415	114706	131566
relative secretion	# of exp.	Average	St.dev.	Ratio light/dark (below: dark/light)	p value dark vs. light
LITESEC-supp1, dark	3	0.850728	0.051049	0.276801	0.000365086	0.88458						0.875593	0.79201
LITESEC-supp1, light	3	0.235482	0.0805487	3.61271		0.272145						0.143124	0.291177
LITESEC-supp2, dark	6	0.924896	0.0690267	0.258072	5.48609e-08	0.997179	0.873741	0.845341	1.00341	0.874315		0.955388
LITESEC-supp2, light	6	0.23869	0.0950201	3.87488		0.292103	0.273578	0.0506626	0.252063	0.31197		0.251763
LITESEC-act1, dark	3	0.198773	0.0402586	1.28086	0.0789245	0.226616					0.152613			0.21709
LITESEC-act1, light	3	0.2546	0.00889697	0.780728		0.247365					0.264534			0.2519
LITESEC-act2, dark	4	0.215434	0.053512	2.15916	0.00537771	0.256322					0.213926	0.140332	0.251158
LITESEC-act2, light	4	0.465156	0.104613	0.463144		0.461248					0.391054	0.393975	0.614349
LITESEC-act3, dark	7	0.157667	0.0977538	4.18094	4.05105e-05	0.23087	0.170641	-0.0459945	0.127749	0.226346	0.168574	0.225483
LITESEC-act3, light	7	0.659196	0.187218	0.239181		0.765876	0.593485	0.259797	0.746806	0.711123	0.788082	0.749206

## Sheet: Fig 5BD
Quantification of endogenous effector secretion by LITESEC strains
raw data
Date						190820	190825	190826	190326
pos. ctrl. (LITESEC2, no anchor)						147573	149207	149304	131942
neg. ctrl. (background or dHOPEMTasd)						207992	206077	209109	179575
LITESEC-act2, 0.01%, dark						142723	146670	150740	141530
LITESEC-act2, 0.01%, light						146096	145640	153441	138576
LITESEC-act2, 0.02%, dark						149355	146132	151383
LITESEC-act2, 0.02%, light						150759	145360	155750
LITESEC-act2, 0.05%, dark						174457	152296	162353	153425
LITESEC-act2, 0.05%, light						159109	147464	156595	145141
LITESEC-act2, 0.1%, dark						198541	177531	188984	173110
LITESEC-act2, 0.1%, light						177318	160244	168028	149164
LITESEC-act2, 0.2%, dark						197125	191971	199199
LITESEC-act2, 0.2%, light						185919	182655	178682
LITESEC-act2, 0.5%, dark						196784	196423	197084	174136
LITESEC-act2, 0.5%, light						197027	186470	192496	174067
LITESEC-act3, dark						199450	195524	203138
LITESEC-act3, light						164662	163829	167069
relative secretion	# of exp.	Average	S.e.m.	L/D ratio (below (D/L)	p value dark vs. light						single L/D ratios					average
LITESEC-act2, 0.01%, dark	4	0.974896	0.0625878	0.99465	0.948518	1.08027	1.04461	0.975989	0.798711		0.948322	1.01734	0.953725	1.07764		0.999257
LITESEC-act2, 0.01%, light	4	0.96968	0.045677	1.02777		1.02445	1.06272	0.930825	0.860727
LITESEC-act2, 0.02%, dark	3	0.996605	0.0287733	0.972345	0.666029	0.970506	1.05407	0.965237			0.976056	1.01288	0.92435			0.971095
LITESEC-act2, 0.02%, light	3	0.969043	0.0517992	0.730494		0.947268	1.06765	0.892216
LITESEC-act2, 0.05%, dark	4	0.70788	0.0960129	1.21514	0.237179	0.555041	0.945683	0.781808	0.548989		1.45767	1.08985	1.12315	1.31679		1.24686
LITESEC-act2, 0.05%, light	4	0.860176	0.0650884	0.328599		0.809067	1.03065	0.878087	0.722902
LITESEC-act2, 0.1%, dark	4	0.282653	0.0858846	2.33411	0.0118429	0.156424	0.501952	0.33651	0.135725		3.24558	1.60558	2.04129	4.70394		2.8991
LITESEC-act2, 0.1%, light	4	0.659743	0.0616996	0.299917		0.507688	0.805926	0.686916	0.638444
LITESEC-act2, 0.2%, dark	3	0.197868	0.0254161	2.16635	0.0094433	0.179861	0.248039	0.165705			2.0312	1.66043	3.07033			2.25399
LITESEC-act2, 0.2%, light	3	0.428651	0.0422504	0.391061		0.365332	0.411852	0.50877
LITESEC-act2, 0.5%, dark	4	0.167629	0.0189265	1.37159	0.293797	0.185505	0.169756	0.20107	0.114186		0.978319	2.03097	1.38154	1.01269		1.35088
LITESEC-act2, 0.5%, light	4	0.229918	0.0507353	0.618748		0.181483	0.344769	0.277786	0.115634
LITESEC-act3, dark	3	0.142261	0.0247499	5.06813	2.95742e-05	0.141379	0.185564	0.0998412			5.07258	4.00341	7.0407			5.37223
LITESEC-act3, light	3	0.720999	0.0116874	0		0.717159	0.742887	0.702951
LITESEC-act 2	dark	light		L/D ratio
0.01%	0.974896	0.96968		0.999257
0.02%	0.996605	0.969043		0.971095
0.05%	0.70788	0.860176		1.24686
0.1%	0.282653	0.659743		2.8991
0.2%	0.197868	0.428651		2.25399
0.5%	0.167629	0.229918		1.35088
LITESEC-act3	0.142261	0.720999		5.37223

## Sheet: Fig 5C
anti-FLAG

## Sheet: Fig 6B
	raw data							bg-corrected				normalized (MRS40 avg. = 1)
	190330	background	190405	background	190825	background		190330	190405	190825		190330	190405	190825		Average	st.dev.	s.e.m.
LITESEC-act3 dark	1712076	1670095	1821679	1648449	1316724	1280249		41981	173230	36475		0.00586926	0.0231174	0.00238253		0.0104564	0.0111025	0.00641001
LITESEC-act3 light	6954813	2509357	9477626	3225919	4163073	1359356		4445456	6251707	2803717		0.621508	0.834284	0.183138		0.54631	0.332022	0.191693
LITESEC-supp2 dark	18765520	3770897	19373214	4418062	11889971	1444383		14994623	14955152	10445588		2.09636	1.99575	0.682302		1.59147	0.788969	0.455511
LITESEC-supp2 light	2117095	1962499	3025019	2897410	1872240	1625096		154596	127609	247144		0.0216137	0.0170293	0.0161434		0.0182621	0.00293615	0.00169519
MRS40 dark	11220101	3009749	11869294	3641425	17681225	1686106		8210352	8227869	15995119		1.14787	1.098	1.0448		1.09689	0.0515456	0.0297599
MRS40 light	8739557	2644519	9963033	3203903	16214357	1590807		6095038	6759130	14623550		0.852132	0.901999	0.955205		0.903112	0.0515456	0.0297599
dYscQ dark	1723360	1685821	1819403	1820944	1436591	1380809		37539	-1541	55782		0.00524823	-0.000205645	0.00364366		0.00289542	0.00280287	0.00161824
dYscQ light	1377292	1372524	1492512	1632848	1253756	1255325		4768	-140336	-1569		0.000666602	-0.0187277	-0.000102486		-0.00605453	0.010982	0.00634047
	Average			s.e.m.								RATIO dark/light		TTEST
	dark	light		dark	light
LITESEC-act3	0.0104564	0.54631		0.00641001	0.191693							0.01914	52.2465	0.0491208
LITESEC-supp2	1.59147	0.0182621		0.455511	0.00169519							87.1461		0.0259667
MRS40	1.09689	0.903112		0.0297599	0.0297599							1.21457		0.00999916
dSctQ	0.00289542	-0.00605453		0.00161824	0.00634047							-0.478223		0.243207

## Sheet: Fig 7B - WB quantification
Quantification of endogenous effector secretion by LITESEC strains
raw data
Date							190829 A	190829 B
pos. ctrl. (LITESEC2, no anchor)							2637234	3516347
neg. ctrl. (background or dHOPEMTasd)							1.69964e+06	1.50872e+06
LITESECact 1-dark							1720268	1519124
LITESECact 2-light							2071792	2163685
LITESECact 3-dark							1682106	1502828
LITESECsupp 1 light							1668183	1487734
LITESECsupp 2 dark							2391111	3107545
LITESECsupp 3 light							1667895	1533368
WT 1-dark							2484712	3670588
WT 2-light							2949686	3686343
WT 3-dark							2637234	3516347
relative secretion	# of exp.	Average	St.dev.	p value vs. dark		Normalized to WT
LITESECact - light	2	0.0135928	0.0118947	0.0107243	*	0.0142024	0.0220036	0.00518199
LITESECact - dark	2	0.361581	0.0499824			0.299084	0.396924	0.326238
LITESECact - light	2	-0.0108167	0.0111463	0.00932311	**	-0.0108167	-0.0186983	-0.00293506
LITESECsupp - dark	2	-0.0220007	0.0163304	0.00160284	**		-0.033548	-0.0104534
LITESECsupp - light	2	0.766936	0.0416342				0.737496	0.796375
LITESECsupp - dark	2	-0.0107891	0.0326203	0.00230454	**		-0.0338552	0.0122769
WT 1-dark	2	0.957077	0.169353	0.281854	n.s.		0.837327	1.07683
WT 2-light	2	1.20896	0.175767				1.33325	1.08468
WT 3-dark	2	1	0	0.234728	n.s.		1	1

## Sheet: Fig 7B - enyzmatic assay
														replicate A			replicate B
														OD 600 t1	OD 600 t2	OD 600 t3	OD 600 t1	OD 600 t2	OD 600 t3
													act	1.59	2.04	2.82	1.77	2.46	3.09
													supp	1.98	2.43	3.27	2.13	2.55	3.45
													pos.	1.83	2.52	3.09	1.74	2.46	3.12
													neg.	2.4	3.45	4.2	2.28	3.57	4.26
														replicate A			replicate B
														mean t1 (off)	mean t2 (on)	mean t3 (off)	mean t1 (off)	mean t2 (on)	mean t3 (off)
Raw data from plate reader, exp A/B													LITESEC-act	126712	2.05053e+06	897479	178094	3.24211e+06	1.04727e+06
													LITESEC-supp	285455	4589814	1721038	274229	4.84537e+06	1.24678e+06
<>	1	2	3	4	5	6	7	8	9	10			pos.	3551158	5.52981e+06	4.85773e+06	3265680	5.51572e+06	5.14883e+06
A	121483	126397	132256	2003077	2146756	2001746	901037	914719	876682	8			neg.	605.333	1951.67	2259.33	660.667	1978.67	2638
B	175981	179954	178347	3292469	3213254	3220605	1053547	1039815	1048453	-3
C	287930	286728	281706	4804206	4488307	4476929	1716045	1704141	1742928	-5				replicate A			replicate B			exp C
D	283700	270479	268509	4874960	4787104	4874035	1235680	1256607	1248054	2				normalized against OD			normalized against OD			normalized against OD
E	3577669	3539587	3536218	5539171	5401443	5648827	4822492	5036596	4714091	1				mean t1 (off)	mean t2 (on)	mean t3 (off)	mean t1 (off)	mean t2 (on)	mean t3 (off)	mean t1 (off)	mean t2 (on)	mean t3 (off)
F	3225999	3282557	3288484	5504285	5656231	5386649	4974438	5238213	5233829	-6
G	568	616	632	1897	1956	2002	2147	2277	2354	0			LITESEC-act	79693.1	1.00516e+06	318255	100618	1.31793e+06	338923	42710.1	717753	250260
H	684	626	672	1995	2061	1880	2698	2600	2616	16			LITESEC-supp	144169	1.88881e+06	526311	128746	1.90014e+06	361386	62183.4	1.2837e+06	179405
													pos.	1.94052e+06	2.19437e+06	1.57208e+06	1.87683e+06	2.24216e+06	1.65026e+06	1.02857e+06	1.53062e+06	1.40498e+06
													neg.	252.222	565.7	537.937	289.766	554.248	619.249	339.513	357.407	415.921
						exp C
						normalized against OD								exp A			exp B			exp C
						mean t1 (off)	mean t2 (on)	mean t3 (off)						normalized against wt t3			normalized against wt t3			normalized against wt t3
														mean t1 (off)	mean t2 (on)	mean t3 (off)	mean t1 (off)	mean t2 (on)	mean t3 (off)	mean t1 (off)	mean t2 (on)	mean t3 (off)
					LITESEC-act	42710.1	717753	250260
					LITESEC-supp	62183.4	1.2837e+06	179405					LITESEC-act	0.0506928	0.639382	0.202442	0.0609709	0.798618	0.205375	0.030399	0.510862	0.178123
					pos.	1.02857e+06	1.53062e+06	1.40498e+06					LITESEC-supp	0.0917059	1.20147	0.334787	0.0780155	1.15142	0.218986	0.0442591	0.913676	0.127692
					neg.	339.513	357.407	415.921					pos.	1.23437	1.39584	1	1.13729	1.35867	1	0.732084	1.08942	1
													neg.	0.000160439	0.000359842	0.000342181	0.000175588	0.000335854	0.000375242	0.000241649	0.000254385	0.000296033
														mean 3 experiments normalized			st.dev. 3 experiments normalized
														mean t1 (off)	mean t2 (on)	mean t3 (off)	mean t1 (off)	mean t2 (on)	mean t3 (off)
													LITESEC-act	0.0473542	0.649621	0.195313	0.015557	0.144151	0.0149592
													LITESEC-supp	0.0713268	1.08886	0.227155	0.0244203	0.153761	0.103789
													pos.	1.03458	1.28131	1	0.266428	0.167218	0
													neg.	0.000192558	0.000316694	0.000337819	4.31832e-05	5.52776e-05	3.97844e-05

## Sheet: Fig 8B
File	random file number	red cells	green cells	total cells	ratio of green cells
LITESECact, dark	26	1834	509	2343	0.217243				red cells	total cells	green cells	average fraction	st. dev			fraction green
proc_2_proc_1_190815_LITESEC_1pPFA10min_p4_DARK_01_01_R3D.dv.tif	1	73	11	84	0.130952			LITESECact, dark	1834	2343	509	0.227204	0.149619			0.217243
proc_2_proc_1_190815_LITESEC_1pPFA10min_p4_DARK_01_02_R3D.dv.tif	132	90	17	107	0.158879			LITESECact, light	1399	2423	1024	0.412316	0.132376			0.422617
proc_2_proc_1_190815_LITESEC_1pPFA10min_p4_DARK_01_03_R3D.dv.tif	60	78	7	85	0.0823529			LITESECsupp, dark	1260	2226	966	0.439149	0.153592			0.433962
proc_2_proc_1_190815_LITESEC_1pPFA10min_p4_DARK_01_04_R3D.dv.tif	79	70	9	79	0.113924			LITESECsupp, light	2211	2694	483	0.188577	0.127565			0.179287
proc_2_proc_1_190815_LITESEC_1pPFA10min_p4_DARK_05_01_R3D.dv.tif	22	71	34	105	0.32381			neg. ctrl., dark	687	809	122	0.156498	0.0426202			0.150803
proc_2_proc_1_190815_LITESEC_1pPFA10min_p4_DARK_05_02_R3D.dv.tif	44	73	30	103	0.291262			neg. ctrl., light	564	671	107	0.172432	0.0940501			0.159463
proc_2_proc_1_190815_LITESEC_1pPFA10min_p4_DARK_05_03_R3D.dv.tif	56	62	40	102	0.392157			pos. ctrl., dark	552	995	443	0.449689	0.12268			0.445226
proc_2_proc_1_190815_LITESEC_1pPFA10min_p4_DARK_05_04_R3D.dv.tif	67	64	25	89	0.280899			pos. ctrl., light	440	823	383	0.460584	0.0997786			0.465371
proc_2_proc_1_LITESEC_p1_DARK_replicateA_01_01_R3D.dv.tif	139	98	5	103	0.0485437
proc_2_proc_1_LITESEC_p1_DARK_replicateA_01_02_R3D.dv.tif	110	90	19	109	0.174312				average fraction		st.dev
proc_2_proc_1_LITESEC_p1_DARK_replicateA_01_03_R3D.dv.tif	133	58	4	62	0.0645161				dark	light
proc_2_proc_1_LITESEC_p1_DARK_replicateA_01_04_R3D.dv.tif	125	54	4	58	0.0689655			LITESECact	0.227204	0.412316	0.149619	0.132376
proc_2_proc_1_LITESEC_p1_DARK_replicateA_01_05_R3D.dv.tif	4	92	11	103	0.106796			LITESECsupp	0.439149	0.188577	0.153592	0.127565
proc_2_proc_1_LITESEC_p1_DARK_replicateA_05_01_R3D.dv.tif	70	53	22	75	0.293333			neg. ctrl.	0.156498	0.172432	0.0426202	0.0940501
proc_2_proc_1_LITESEC_p1_DARK_replicateA_05_02_R3D.dv.tif	87	61	16	77	0.207792			pos. ctrl.	0.449689	0.460584	0.12268	0.0997786
proc_2_proc_1_LITESEC_p1_DARK_replicateA_05_03_R3D.dv.tif	55	55	21	76	0.276316
proc_2_proc_1_LITESEC_p1_DARK_replicateA_05_04_R3D.dv.tif	3	63	15	78	0.192308				total fraction
proc_2_proc_1_LITESEC_p1_DARK_replicateA_05_05_R3D.dv.tif	130	83	31	114	0.27193				dark	light
proc_2_proc_1_LITESEC_p3_DARK_replicateB_01_01_R3D.dv.tif	84	52	40	92	0.434783			LITESECact	0.217243	0.422617
proc_2_proc_1_LITESEC_p3_DARK_replicateB_01_02_R3D.dv.tif	134	35	29	64	0.453125			LITESECsupp	0.433962	0.179287
proc_2_proc_1_LITESEC_p3_DARK_replicateB_01_03_R3D.dv.tif	29	24	30	54	0.555556			neg. ctrl.	0.150803	0.159463
proc_2_proc_1_LITESEC_p3_DARK_replicateB_01_04_R3D.dv.tif	51	32	38	70	0.542857			pos. ctrl.	0.445226	0.465371
proc_2_proc_1_LITESEC_p3_DARK_replicateB_05_01_R3D.dv.tif	68	90	13	103	0.126214
proc_2_proc_1_LITESEC_p3_DARK_replicateB_05_02_R3D.dv.tif	100	86	9	95	0.0947368
proc_2_proc_1_LITESEC_p3_DARK_replicateB_05_03_R3D.dv.tif	35	128	19	147	0.129252
proc_2_proc_1_LITESEC_p3_DARK_replicateB_05_04_R3D.dv.tif	121	99	10	109	0.0917431			normalized for average of pos.and neg. ctrls.
									dark	light
LITESECact, light	28	1399	1024	2423	0.422617			LITESECact	0.215843	0.852686
proc_2_proc_1_190815_LITESEC_1pPFA10min_p3_LIGHT_01_01_R3D.dv.tif	113	26	14	40	0.35			LITESECsupp	0.944998	0.0829517
proc_2_proc_1_190815_LITESEC_1pPFA10min_p3_LIGHT_01_02_R3D.dv.tif	118	87	31	118	0.262712
proc_2_proc_1_190815_LITESEC_1pPFA10min_p3_LIGHT_01_03_R3D.dv.tif	120	32	12	44	0.272727
proc_2_proc_1_190815_LITESEC_1pPFA10min_p3_LIGHT_01_04_R3D.dv.tif	41	59	32	91	0.351648
proc_2_proc_1_190815_LITESEC_1pPFA10min_p3_LIGHT_05_01_R3D.dv.tif	76	30	42	72	0.583333
proc_2_proc_1_190815_LITESEC_1pPFA10min_p3_LIGHT_05_02_R3D.dv.tif	107	49	47	96	0.489583
proc_2_proc_1_190815_LITESEC_1pPFA10min_p3_LIGHT_05_03_R3D.dv.tif	88	39	58	97	0.597938			Anverage ratio of green cells					stdev			s.e.m.				p values
proc_2_proc_1_190815_LITESEC_1pPFA10min_p3_LIGHT_05_04_R3D.dv.tif	61	72	32	104	0.307692				dark	light			dark	light			dark	light			Dark vs. Light
proc_2_proc_1_LITESEC_p2_LIGHT_replicateA_01_01_R3D.dv.tif	25	63	19	82	0.231707			LITESEC-act	0.227204	0.412316		LITESEC-act	0.149619	0.132376		LITESEC-act	0.0293428	0.0250167		LITESEC-act	1.27597e-05
proc_2_proc_1_LITESEC_p2_LIGHT_replicateA_01_02_R3D.dv.tif	123	49	30	79	0.379747			LITESEC-supp	0.439149	0.188577		LITESEC-supp	0.153592	0.127565		LITESEC-supp	0.0307183	0.02455		LITESEC-supp	4.88026e-08
proc_2_proc_1_LITESEC_p2_LIGHT_replicateA_01_03_R3D.dv.tif	17	56	11	67	0.164179			neg. ctrl.	0.156498	0.172432		neg. ctrl.	0.0426202	0.0940501		neg. ctrl.	0.0150685	0.0332517		neg. ctrl.	0.669143
proc_2_proc_1_LITESEC_p2_LIGHT_replicateA_01_04_R3D.dv.tif	20	63	30	93	0.322581			pos. ctrl.	0.449689	0.460584		pos. ctrl.	0.12268	0.0997786		pos. ctrl.	0.038795	0.0332595		pos. ctrl.	0.835556
proc_2_proc_1_LITESEC_p2_LIGHT_replicateA_01_05_R3D.dv.tif	65	46	12	58	0.206897
proc_2_proc_1_LITESEC_p2_LIGHT_replicateA_05_01_R3D.dv.tif	131	33	38	71	0.535211
proc_2_proc_1_LITESEC_p2_LIGHT_replicateA_05_02_R3D.dv.tif	43	46	47	93	0.505376
proc_2_proc_1_LITESEC_p2_LIGHT_replicateA_05_03_R3D.dv.tif	83	55	65	120	0.541667
proc_2_proc_1_LITESEC_p2_LIGHT_replicateA_05_04_R3D.dv.tif	93	44	65	109	0.59633
proc_2_proc_1_LITESEC_p2_LIGHT_replicateA_05_05_R3D.dv.tif	82	40	86	126	0.68254
proc_2_proc_1_LITESEC_p4_LIGHT_replicateB_01_01_R3D.dv.tif	11	89	48	137	0.350365
proc_2_proc_1_LITESEC_p4_LIGHT_replicateB_01_02_R3D.dv.tif	64	44	30	74	0.405405
proc_2_proc_1_LITESEC_p4_LIGHT_replicateB_01_03_R3D.dv.tif	138	30	24	54	0.444444
proc_2_proc_1_LITESEC_p4_LIGHT_replicateB_01_04_R3D.dv.tif	47	42	39	81	0.481481
proc_2_proc_1_LITESEC_p4_LIGHT_replicateB_01_05_R3D.dv.tif	49	36	42	78	0.538462
proc_2_proc_1_LITESEC_p4_LIGHT_replicateB_05_01_R3D.dv.tif	78	41	37	78	0.474359
proc_2_proc_1_LITESEC_p4_LIGHT_replicateB_05_02_R3D.dv.tif	58	54	36	90	0.4
proc_2_proc_1_LITESEC_p4_LIGHT_replicateB_05_03_R3D.dv.tif	74	48	33	81	0.407407
proc_2_proc_1_LITESEC_p4_LIGHT_replicateB_05_04_R3D.dv.tif	116	62	23	85	0.270588
proc_2_proc_1_LITESEC_p4_LIGHT_replicateB_05_05_R3D.dv.tif	141	64	41	105	0.390476
LITESECsupp, dark	25	1260	966	2226	0.433962
proc_2_190815_LITESEC_1pPFA10min_p4_DARK_02_01_R3D.tif	8	50	8	58	0.137931
proc_2_190815_LITESEC_1pPFA10min_p4_DARK_02_02_R3D.tif	106	90	15	105	0.142857
proc_2_190815_LITESEC_1pPFA10min_p4_DARK_02_03_R3D.tif	80	82	28	110	0.254545
proc_2_190815_LITESEC_1pPFA10min_p4_DARK_02_04_R3D.tif	75	46	41	87	0.471264
proc_2_190815_LITESEC_1pPFA10min_p4_DARK_06_01_R3D.tif	46	41	33	74	0.445946
proc_2_190815_LITESEC_1pPFA10min_p4_DARK_06_02_R3D.tif	129	58	45	103	0.436893
proc_2_190815_LITESEC_1pPFA10min_p4_DARK_06_03_R3D.tif	69	41	53	94	0.56383
proc_2_190815_LITESEC_1pPFA10min_p4_DARK_06_04_R3D.tif	124	59	27	86	0.313953
proc_2_LITESEC_p1_DARK_replicateA_02_01_R3D.tif	95	76	57	133	0.428571
proc_2_LITESEC_p1_DARK_replicateA_02_02_R3D.tif	45	46	43	89	0.483146
proc_2_LITESEC_p1_DARK_replicateA_02_03_R3D.tif	38	46	27	73	0.369863
proc_2_LITESEC_p1_DARK_replicateA_02_04_R3D.tif	62	50	43	93	0.462366
proc_2_LITESEC_p1_DARK_replicateA_06_01_R3D.tif	98	43	28	71	0.394366
proc_2_LITESEC_p1_DARK_replicateA_06_02_R3D.tif	99	85	53	138	0.384058
proc_2_LITESEC_p1_DARK_replicateA_06_03_R3D.tif	24	94	58	152	0.381579
proc_2_LITESEC_p1_DARK_replicateA_06_04_R3D.tif	119	35	14	49	0.285714
proc_2_LITESEC_p3_DARK_replicateB_02_01_R3D.tif	15	36	33	69	0.478261
proc_2_LITESEC_p3_DARK_replicateB_02_02_R3D.tif	30	31	35	66	0.530303
proc_2_LITESEC_p3_DARK_replicateB_02_03_R3D.tif	104	60	38	98	0.387755
proc_2_LITESEC_p3_DARK_replicateB_02_04_R3D.tif	122	45	39	84	0.464286
proc_2_LITESEC_p3_DARK_replicateB_02_05_R3D.tif	115	52	37	89	0.41573
proc_2_LITESEC_p3_DARK_replicateB_06_01_R3D.tif	114	26	49	75	0.653333
proc_2_LITESEC_p3_DARK_replicateB_06_02_R3D.tif	109	27	39	66	0.590909
proc_2_LITESEC_p3_DARK_replicateB_06_03_R3D.tif	66	16	65	81	0.802469
proc_2_LITESEC_p3_DARK_replicateB_06_04_R3D.tif	108	25	58	83	0.698795
LITESECsupp, light	27	2211	483	2694	0.179287
proc_2_190815_LITESEC_1pPFA10min_p3_LIGHT_02_01_R3D.tif	91	68	37	105	0.352381
proc_2_190815_LITESEC_1pPFA10min_p3_LIGHT_02_02_R3D.tif	112	52	31	83	0.373494
proc_2_190815_LITESEC_1pPFA10min_p3_LIGHT_02_03_R3D.tif	21	55	22	77	0.285714
proc_2_190815_LITESEC_1pPFA10min_p3_LIGHT_02_04_R3D.tif	5	55	15	70	0.214286
proc_2_190815_LITESEC_1pPFA10min_p3_LIGHT_06_01_R3D.tif	94	42	20	62	0.322581
proc_2_190815_LITESEC_1pPFA10min_p3_LIGHT_06_02_R3D.tif	86	83	32	115	0.278261
proc_2_190815_LITESEC_1pPFA10min_p3_LIGHT_06_03_R3D.tif	71	91	27	118	0.228814
proc_2_190815_LITESEC_1pPFA10min_p3_LIGHT_06_04_R3D.tif	37	76	15	91	0.164835
proc_2_LITESEC_p2_LIGHT_replicateA_02_01_R3D.tif	53	82	0	82	0
proc_2_LITESEC_p2_LIGHT_replicateA_02_02_R3D.tif	128	101	0	101	0
proc_2_LITESEC_p2_LIGHT_replicateA_02_03_R3D.tif	32	93	4	97	0.0412371
proc_2_LITESEC_p2_LIGHT_replicateA_02_04_R3D.tif	40	119	10	129	0.0775194
proc_2_LITESEC_p2_LIGHT_replicateA_02_05_R3D.tif	36	63	6	69	0.0869565
proc_2_LITESEC_p2_LIGHT_replicateA_06_01_R3D.tif	92	75	13	88	0.147727
proc_2_LITESEC_p2_LIGHT_replicateA_06_02_R3D.tif	13	139	27	166	0.162651
proc_2_LITESEC_p2_LIGHT_replicateA_06_03_R3D.tif	97	131	12	143	0.0839161
proc_2_LITESEC_p2_LIGHT_replicateA_06_04_R3D.tif	18	103	13	116	0.112069
proc_2_LITESEC_p2_LIGHT_replicateA_06_05_R3D.tif	59	126	10	136	0.0735294
proc_2_LITESEC_p4_LIGHT_replicateB_02_01_R3D.tif	111	97	10	107	0.0934579
proc_2_LITESEC_p4_LIGHT_replicateB_02_02_R3D.tif	27	62	8	70	0.114286
proc_2_LITESEC_p4_LIGHT_replicateB_02_03_R3D.tif	48	103	5	108	0.0462963
proc_2_LITESEC_p4_LIGHT_replicateB_02_04_R3D.tif	73	87	11	98	0.112245
proc_2_LITESEC_p4_LIGHT_replicateB_06_01_R3D.tif	42	46	28	74	0.378378
proc_2_LITESEC_p4_LIGHT_replicateB_06_02_R3D.tif	14	37	28	65	0.430769
proc_2_LITESEC_p4_LIGHT_replicateB_06_03_R3D.tif	39	65	29	94	0.308511
proc_2_LITESEC_p4_LIGHT_replicateB_06_04_R3D.tif	19	70	27	97	0.278351
proc_2_LITESEC_p4_LIGHT_replicateB_06_05_R3D.tif	28	90	43	133	0.323308
neg. ctrl., dark	8	687	122	809	0.150803
proc_2_190815_LITESEC_1pPFA10min_p4_DARK_03_01_R3D.tif	90	99	18	117	0.153846
proc_2_LITESEC_p1_DARK_replicateA_03_01_R3D.tif	135	59	13	72	0.180556
proc_2_LITESEC_p1_DARK_replicateA_03_02_R3D.tif	140	62	13	75	0.173333
proc_2_LITESEC_p1_DARK_replicateA_03_03_R3D.tif	12	115	11	126	0.0873016
proc_2_LITESEC_p1_DARK_replicateA_03_04_R3D.tif	142	93	15	108	0.138889
proc_2_LITESEC_p3_DARK_replicateB_03_01_R3D.tif	85	69	16	85	0.188235
proc_2_LITESEC_p3_DARK_replicateB_03_02_R3D.tif	127	79	22	101	0.217822
proc_2_LITESEC_p3_DARK_replicateB_03_03_R3D.tif	52	111	14	125	0.112
neg. ctrl., light	8	564	107	671	0.159463
proc_2_190815_LITESEC_1pPFA10min_p3_LIGHT_03_01_R3D.tif	26	122	3	125	0.024
proc_2_LITESEC_p2_LIGHT_replicateA_03_01_R3D.tif	31	38	14	52	0.269231
proc_2_LITESEC_p2_LIGHT_replicateA_03_02_R3D.tif	102	73	15	88	0.170455
proc_2_LITESEC_p2_LIGHT_replicateA_03_03_R3D.tif	10	62	15	77	0.194805
proc_2_LITESEC_p2_LIGHT_replicateA_03_04_R3D.tif	103	63	23	86	0.267442
proc_2_LITESEC_p4_LIGHT_replicateB_03_01_R3D.tif	89	80	5	85	0.0588235
proc_2_LITESEC_p4_LIGHT_replicateB_03_02_R3D.tif	34	62	10	72	0.138889
proc_2_LITESEC_p4_LIGHT_replicateB_03_03_R3D.tif	2	64	22	86	0.255814
pos. ctrl., dark	10	552	443	995	0.445226
proc_2_proc_1_190815_LITESEC_1pPFA10min_p4_DARK_04_01_R3D.dv.tif	54	70	45	115	0.391304
proc_2_proc_1_190815_LITESEC_1pPFA10min_p4_DARK_04_02_R3D.dv.tif	63	82	21	103	0.203883
proc_2_proc_1_190815_LITESEC_1pPFA10min_p4_DARK_04_03_R3D.dv.tif	96	75	38	113	0.336283
proc_2_proc_1_LITESEC_p1_DARK_replicateA_04_01_R3D.dv.tif	117	43	39	82	0.47561
proc_2_proc_1_LITESEC_p1_DARK_replicateA_04_02_R3D.dv.tif	7	56	41	97	0.42268
proc_2_proc_1_LITESEC_p1_DARK_replicateA_04_03_R3D.dv.tif	77	33	50	83	0.60241
proc_2_proc_1_LITESEC_p1_DARK_replicateA_04_04_R3D.dv.tif	105	35	53	88	0.602273
proc_2_proc_1_LITESEC_p3_DARK_replicateB_04_01_R3D.dv.tif	137	63	76	139	0.546763
proc_2_proc_1_LITESEC_p3_DARK_replicateB_04_02_R3D.dv.tif	23	51	39	90	0.433333
proc_2_proc_1_LITESEC_p3_DARK_replicateB_04_03_R3D.dv.tif	57	44	41	85	0.482353
pos. ctrl., light	9	440	383	823	0.465371
proc_2_proc_1_190815_LITESEC_1pPFA10min_p3_LIGHT_04_01_R3D.dv.tif	126	50	38	88	0.431818
proc_2_proc_1_190815_LITESEC_1pPFA10min_p3_LIGHT_04_02_R3D.dv.tif	16	59	32	91	0.351648
proc_2_proc_1_190815_LITESEC_1pPFA10min_p3_LIGHT_04_03_R3D.dv.tif	136	55	31	86	0.360465
proc_2_proc_1_LITESEC_p2_LIGHT_replicateA_04_01_R3D.dv.tif	33	75	58	133	0.43609
proc_2_proc_1_LITESEC_p2_LIGHT_replicateA_04_02_R3D.dv.tif	81	35	22	57	0.385965
proc_2_proc_1_LITESEC_p2_LIGHT_replicateA_04_03_R3D.dv.tif	9	42	38	80	0.475
proc_2_proc_1_LITESEC_p4_LIGHT_replicateB_04_01_R3D.dv.tif	72	40	45	85	0.529412
proc_2_proc_1_LITESEC_p4_LIGHT_replicateB_04_02_R3D.dv.tif	50	51	52	103	0.504854
proc_2_proc_1_LITESEC_p4_LIGHT_replicateB_04_03_R3D.dv.tif	6	33	67	100	0.67
SUM		8947	4037	12984	0.310921

## Sheet: Fig 8D
Well	State	Plate	Number	Blinded classification A					Blinded classification B						average						stdev		st dev		Average
Well	State	Plate	Image	round	stars transitioning	stars fully transitioned	live	total	round	stars transitioning	stars fully transitioned	live	total		round	starts transitioning	stars fully transitioned	live	total	ratio starts total		ratio round									percentage
WT dark
2	dark	1	4	0	2	159	0	161	0	4	149	6	159		0	3	154	3	160	0.98125		0				round	starts transitioning	stars fully transitioned	live	total cells	round	starts transitioning	stars fully transitioned
2	dark	1	6	0	8	106	5	119	6	1	103	8	118		3	4.5	104.5	6.5	118.5	0.919831		0.0253165			LITESEC-act3 dark	71.5	16.5	39	1394.5	1521.5	0.0469931	0.0108446	0.0256326
2	dark	1	5	0	0	147	0	147	2	3	148	4	157		1	1.5	147.5	2	152	0.980263		0.00657895			LITESEC-act3 light	34.5	33	1294	552.5	1914	0.0180251	0.0172414	0.676071
2	dark	3	4	0	4	190	4	198	3	3	191	6	203		1.5	3.5	190.5	5	200.5	0.967581		0.0074813			LITESEC-supp2 dark	24.5	36.5	954.5	494	1509.5	0.0162305	0.0241802	0.632329
2	dark	3	6	0	0	155	1	156	1	0	158	3	162		0.5	0	156.5	2	159	0.984277		0.00314465			LITESEC-supp2 light	51.5	23.5	319.5	1205.5	1600	0.0321875	0.0146875	0.199687
2	dark	3	5	2	0	150	9	161	3	3	142	10	158		2.5	1.5	146	9.5	159.5	0.924765		0.015674			WT dark	24	25	2112.5	137.5	2299	0.0104393	0.0108743	0.918878
2	dark	A	2	0	0	60	4	64	1	0	64	8	73		0.5	0	62	6	68.5	0.905109		0.00729927			WT light	10.5	14	1128.5	65	1218	0.00862069	0.0114943	0.926519
2	dark	A	1	0	8	270	27	305	7	0	265	6	278		3.5	4	267.5	16.5	291.5	0.931389		0.0120069			dSctQ dark	90	21	12	1345	1468	0.0613079	0.0143052	0.00817439
2	dark	B	4	0	2	184	25	211	3	0	180	25	208		1.5	1	182	25	209.5	0.873508		0.0071599			dSctQ light	50.5	20	22	1101.5	1194	0.0422948	0.0167504	0.0184255
2	dark	B	6	4	4	132	17	157	5	0	143	22	170		4.5	2	137.5	19.5	163.5	0.853211		0.0275229
2	dark	B	5	0	3	136	13	152	3	0	135	13	151		1.5	1.5	135.5	13	151.5	0.90429		0.00990099
2	dark	C	6	0	4	183	14	201	4	0	189	21	214		2	2	186	17.5	207.5	0.906024		0.00963855
2	dark	C	5	1	0	108	8	117	1	0	110	9	120		1	0	109	8.5	118.5	0.919831		0.00843882
2	dark	C	4	0	1	136	5	142	2	0	132	2	136		1	0.5	134	3.5	139	0.967626		0.00719424
														sum	24	25	2112.5	137.5	2299		0.0412369		0.0076704
WT light
2	light	2	6	0	1	66	0	67	0	2	68	0	70		0	1.5	67	0	68.5	1		0
2	light	2	5	0	2	73	0	75	1	2	74	0	77		0.5	2	73.5	0	76	0.993421		0.00657895
2	light	2	4	0	0	80	2	82	0	3	80	3	86		0	1.5	80	2.5	84	0.970238		0
2	light	4	6	0	2	106	2	110	2	1	104	8	115		1	1.5	105	5	112.5	0.946667		0.00888889
2	light	4	4	0	1	71	3	75	1	3	72	3	79		0.5	2	71.5	3	77	0.954545		0.00649351
2	light	4	5	0	1	91	0	92	2	1	89	3	95		1	1	90	1.5	93.5	0.973262		0.0106952
2	light	A	4	2	4	78	3	87	4	0	86	5	95		3	2	82	4	91	0.923077		0.032967
2	light	A	5	0	0	113	11	124	1	0	122	8	131		0.5	0	117.5	9.5	127.5	0.921569		0.00392157
2	light	B	5	0	2	88	11	101	1	0	93	15	109		0.5	1	90.5	13	105	0.871429		0.0047619
2	light	B	4	0	1	102	8	111	1	0	94	9	104		0.5	0.5	98	8.5	107.5	0.916279		0.00465116
2	light	B	6	0	0	117	14	131	2	0	123	8	133		1	0	120	11	132	0.909091		0.00757576
2	light	C	6	0	0	76	5	81	2	0	82	4	88		1	0	79	4.5	84.5	0.934911		0.0118343
2	light	C	5	0	2	55	2	59	2	0	54	3	59		1	1	54.5	2.5	59	0.940678		0.0169492
														sum	10.5	14	1128.5	65	1218		0.035949		0.00859819
dSctQ dark
3	dark	1	7	2	5	0	79	86	6	2	0	84	92		4	3.5	0	81.5	89	0.0393258		0.0449438
3	dark	1	9	3	3	2	83	91	7	0	0	87	94		5	1.5	1	85	92.5	0.027027		0.0540541
3	dark	1	8	3	0	3	84	177	7	2	1	80	90		5	1	2	82	133.5	0.0224719		0.0374532
3	dark	3	7	2	1	3	76	82	3	1	0	70	74		2.5	1	1.5	73	78	0.0320513		0.0320513
3	dark	3	9	2	4	0	57	63	5	0	0	60	65		3.5	2	0	58.5	64	0.03125		0.0546875
3	dark	3	8	4	5	1	83	93	10	0	0	87	97		7	2.5	0.5	85	95	0.0315789		0.0736842
3	dark	A	4	7	2	0	69	78	7	0	0	96	103		7	1	0	82.5	90.5	0.0110497		0.0773481
3	dark	A	3	6	0	0	63	69	6	0	0	52	58		6	0	0	57.5	63.5	0		0.0944882
3	dark	B	8	14	0	1	144	159	13	0	0	148	161		13.5	0	0.5	146	160	0.003125		0.084375
3	dark	B	7	3	6	1	113	123	7	0	2	99	108		5	3	1.5	106	115.5	0.038961		0.04329
3	dark	B	9	3	0	0	109	112	3	0	0	90	93		3	0	0	99.5	102.5	0		0.0292683
3	dark	C	7	7	4	3	163	177	10	0	1	163	174		8.5	2	2	163	175.5	0.022792		0.048433
3	dark	C	9	14	3	1	99	117	15	0	0	96	111		14.5	1.5	0.5	97.5	114	0.0175439		0.127193
3	dark	C	8	3	4	3	125	135	8	0	2	131	141		5.5	2	2.5	128	138	0.0326087		0.0398551
														sum	90	21	12	1345	1511.5		0.0137804		0.028698
dSctQ light
3	light	2	7	3	5	2	87	97	4	5	2	96	107		3.5	5	2	91.5	102	0.0686275		0.0343137
3	light	2	8	2	2	2	108	114	4	1	0	117	122		3	1.5	1	112.5	118	0.0211864		0.0254237
3	light	2	9	1	1	4	63	69	4	0	0	73	77		2.5	0.5	2	68	73	0.0342466		0.0342466
3	light	4	9	0	2	0	53	55	2	0	0	51	53		1	1	0	52	54	0.0185185		0.0185185
3	light	4	7	1	4	8	80	93	11	0	0	81	92		6	2	4	80.5	92.5	0.0648649		0.0648649
3	light	4	8	3	4	2	93	102	4	2	0	95	101		3.5	3	1	94	101.5	0.0394089		0.0344828
3	light	A	6	6	6	0	115	127	7	0	2	101	110		6.5	3	1	108	118.5	0.0337553		0.0548523
3	light	B	7	11	0	1	179	191	10	0	1	162	173		10.5	0	1	170.5	182	0.00549451		0.0576923
3	light	B	8	0	3	3	75	81	3	0	2	74	79		1.5	1.5	2.5	74.5	80	0.05		0.01875
3	light	C	8	1	5	3	67	76	4	0	0	67	71		2.5	2.5	1.5	67	73.5	0.0544218		0.0340136
3	light	C	7	4	0	1	93	98	5	0	0	93	98		4.5	0	0.5	93	98	0.00510204		0.0459184
3	light	C	9	4	0	8	91	103	7	0	3	89	99		5.5	0	5.5	90	101	0.0544554		0.0544554
														sum	50.5	20	22	1101.5	1194		0.0216931		0.0155287
LITESEC-act3 dark
4	dark	1	10	0	4	2	34	40	4	0	2	38	44		2	2	2	36	42	0.0952381		0.047619
4	dark	1	11	0	1	5	41	47	2	0	4	44	50		1	0.5	4.5	42.5	48.5	0.103093		0.0206186
4	dark	1	12	0	2	6	85	93	2	1	4	88	95		1	1.5	5	86.5	94	0.0691489		0.0106383
4	dark	3	11	3	3	1	75	82	5	0	1	71	77		4	1.5	1	73	79.5	0.0314465		0.0503145
4	dark	3	12	0	0	7	71	78	0	1	5	79	85		0	0.5	6	75	81.5	0.0797546		0
4	dark	3	10	1	3	5	67	76	4	0	3	70	77		2.5	1.5	4	68.5	76.5	0.0718954		0.0326797
4	dark	A	7	0	3	3	74	80	4	0	1	68	73		2	1.5	2	71	76.5	0.0457516		0.0261438
4	dark	A	6	1	0	1	93	95	6	0	0	92	98		3.5	0	0.5	92.5	96.5	0.00518135		0.0362694
4	dark	A	5	2	1	2	76	81	2	0	3	65	70		2	0.5	2.5	70.5	75.5	0.0397351		0.0264901
4	dark	B	12	11	2	1	106	120	11	0	1	98	110		11	1	1	102	115	0.0173913		0.0956522
4	dark	B	10	10	0	1	110	121	8	0	0	105	113		9	0	0.5	107.5	117	0.0042735		0.0769231
4	dark	B	13	12	1	1	143	157	13	0	0	137	150		12.5	0.5	0.5	140	153.5	0.00651466		0.0814332
4	dark	B	11	0	5	1	65	71	3	0	1	57	61		1.5	2.5	1	61	66	0.0530303		0.0227273
4	dark	C	11	1	3	2	114	120	4	0	1	103	108		2.5	1.5	1.5	108.5	114	0.0263158		0.0219298
4	dark	C	12	6	3	0	97	106	6	0	2	84	92		6	1.5	1	90.5	99	0.0252525		0.0606061
4	dark	C	13	1	0	4	71	76	1	0	2	53	56		1	0	3	62	66	0.0454545		0.0151515
4	dark	C	10	9	0	4	119	132	11	0	2	96	109		10	0	3	107.5	120.5	0.0248963		0.0829876
														sum	71.5	16.5	39	1394.5	1521.5		0.0309187		0.0286024
LITESEC-act3 light
4	light	2	12	0	0	36	0	36	0	0	37	4	41		0	0	36.5	2	38.5	0.948052		0
4	light	2	13	1	1	45	15	47	1	2	45	17	65		1	1.5	45	16	56	0.830357		0.0178571
4	light	2	11	0	4	16	7	27	2	2	18	7	29		1	3	17	7	28	0.714286		0.0357143
4	light	2	10	0	1	34	9	44	0	1	33	9	43		0	1	33.5	9	43.5	0.793103		0
4	light	4	10	0	3	87	27	117	2	4	88	30	124		1	3.5	87.5	28.5	120.5	0.755187		0.00829876
4	light	4	11	0	2	91	35	128	0	0	100	26	126		0	1	95.5	30.5	127	0.759843		0
4	light	4	12	1	4	77	25	107	5	3	81	26	115		3	3.5	79	25.5	111	0.743243		0.027027
4	light	A	7	1	0	96	51	148	3	0	96	39	138		2	0	96	45	143	0.671329		0.013986
4	light	A	9	1	0	106	61	168	3	0	107	29	139		2	0	106.5	45	153.5	0.693811		0.0130293
4	light	A	8	0	1	117	58	176	2	0	119	29	150		1	0.5	118	43.5	163	0.726994		0.00613497
4	light	B	11	0	0	52	33	85	1	0	50	32	83		0.5	0	51	32.5	84	0.607143		0.00595238
4	light	B	13	0	5	68	34	107	3	0	68	32	103		1.5	2.5	68	33	105	0.671429		0.0142857
4	light	B	12	0	2	47	23	72	3	0	46	24	73		1.5	1	46.5	23.5	72.5	0.655172		0.0206897
4	light	B	10	0	18	145	95	258	18	0	149	31	198		9	9	147	63	228	0.684211		0.0394737
4	light	C	11	0	6	78	47	131	5	0	81	46	132		2.5	3	79.5	46.5	131.5	0.627376		0.0190114
4	light	C	10	5	5	68	27	105	7	0	68	33	108		6	2.5	68	30	106.5	0.661972		0.056338
4	light	C	12	0	1	64	33	98	1	0	62	36	99		0.5	0.5	63	34.5	98.5	0.64467		0.00507614
4	light	C	13	1	1	61	44	107	3	0	52	31	86		2	0.5	56.5	37.5	96.5	0.590674		0.0207254
														sum	34.5	33	1294	552.5	1906.5		0.0871561		0.0151317
LITESEC-supp2 dark
5	dark	1	13	0	3	40	10	53	0	3	40	8	51		0	3	40	9	52	0.826923		0
5	dark	1	15	2	7	40	7	56	4	2	41	10	57		3	4.5	40.5	8.5	56.5	0.79646		0.0530973
5	dark	1	14	0	3	40	9	52	3	0	42	11	56		1.5	1.5	41	10	54	0.787037		0.0277778
5	dark	3	13	0	2	47	9	58	0	1	46	10	57		0	1.5	46.5	9.5	57.5	0.834783		0
5	dark	3	15	0	9	78	22	109	5	2	80	22	109		2.5	5.5	79	22	109	0.775229		0.0229358
5	dark	3	14	0	2	52	20	74	0	2	53	23	78		0	2	52.5	21.5	76	0.717105		0
5	dark	A	8	1	8	35	32	76	1	0	40	40	81		1	4	37.5	36	78.5	0.528662		0.0127389
5	dark	A	9	0	4	27	18	49	2	0	28	19	49		1	2	27.5	18.5	49	0.602041		0.0204082
5	dark	A	10	0	0	48	15	63	0	0	53	17	70		0	0	50.5	16	66.5	0.759398		0
5	dark	B	15	1	1	52	27	81	2	0	52	22	76		1.5	0.5	52	24.5	78.5	0.66879		0.0191083
5	dark	B	16	1	2	63	36	102	2	0	65	36	103		1.5	1	64	36	102.5	0.634146		0.0146341
5	dark	B	14	0	1	47	20	68	0	0	52	21	73		0	0.5	49.5	20.5	70.5	0.70922		0
5	dark	B	17	2	7	56	46	111	4	0	65	43	112		3	3.5	60.5	44.5	111.5	0.573991		0.0269058
5	dark	C	14	2	7	84	68	161	8	0	91	79	178		5	3.5	87.5	73.5	169.5	0.536873		0.0294985
5	dark	C	15	2	3	66	34	105	4	0	65	37	106		3	1.5	65.5	35.5	105.5	0.635071		0.028436
5	dark	C	17	0	2	88	53	143	1	0	94	48	143		0.5	1	91	50.5	143	0.643357		0.0034965
5	dark	C	16	0	2	70	69	141	2	0	69	47	118		1	1	69.5	58	129.5	0.544402		0.00772201
														sum	24.5	36.5	954.5	494	1509.5		0.103934		0.0149241
LITESEC-supp2 light
5	light	2	15	1	1	14	43	59	2	0	15	44	61		1.5	0.5	14.5	43.5	60	0.25		0.025
5	light	2	14	0	1	12	28	41	1	0	12	30	43		0.5	0.5	12	29	42	0.297619		0.0119048
5	light	2	17	2	1	14	72	89	2	1	15	76	94		2	1	14.5	74	91.5	0.169399		0.0218579
5	light	2	16	1	1	13	49	64	2	0	13	55	70		1.5	0.5	13	52	67	0.201493		0.0223881
5	light	4	15	1	1	27	66	95	2	1	28	75	106		1.5	1	27.5	70.5	100.5	0.283582		0.0149254
5	light	4	13	2	3	24	41	70	4	2	23	46	75		3	2.5	23.5	43.5	72.5	0.358621		0.0413793
5	light	4	14	2	2	20	63	87	4	0	24	72	100		3	1	22	67.5	93.5	0.245989		0.0320856
5	light	A	10	1	4	17	56	78	3	0	17	65	85		2	2	17	60.5	81.5	0.233129		0.0245399
5	light	A	12	1	4	21	66	92	4	0	22	83	109		2.5	2	21.5	74.5	100.5	0.233831		0.0248756
5	light	A	11	1	2	23	55	81	2	0	25	44	71		1.5	1	24	49.5	76	0.328947		0.0197368
5	light	B	17	6	1	14	75	96	7	0	14	75	96		6.5	0.5	14	75	96	0.151042		0.0677083
5	light	B	16	2	4	24	100	130	4	0	26	108	138		3	2	25	104	134	0.201493		0.0223881
5	light	B	15	1	1	19	97	118	4	0	12	104	120		2.5	0.5	15.5	100.5	119	0.134454		0.0210084
5	light	B	14	3	3	23	96	125	6	0	22	104	132		4.5	1.5	22.5	100	128.5	0.18677		0.0350195
5	light	C	14	2	2	13	39	56	4	0	13	45	62		3	1	13	42	59	0.237288		0.0508475
5	light	C	16	0	4	18	30	52	4	0	19	27	50		2	2	18.5	28.5	51	0.401961		0.0392157
5	light	C	18	4	0	0	90	94	4	0	0	154	158		4	0	0	122	126	0		0.031746
5	light	C	15	3	1	16	40	60	5	0	15	35	55		4	0.5	15.5	37.5	57.5	0.278261		0.0695652
5	light	C	17	0	7	6	42	55	6	0	6	21	33		3	3.5	6	31.5	44	0.215909		0.0681818
														sum	51.5	23.5	319.5	1205.5	1600		0.0888055		0.018012

[truncated: 8 more sheets: Fig 8E, Suppl Fig 2, Suppl Fig 3, Suppl Fig 7A, Suppl Fig 7B, Suppl Fig 8, Suppl Fig 9, Suppl Fig 11]
